# Supplementary material for: Genome-wide identification and functional characterization of RxLR effectors in Phytophthora cinnamomi infecting Carya cathayensis Sarg
Source: Virulence. 2025 Nov 14;16(1):2590256. doi: 10.1080/21505594.2025.2590256 (PMC12629336; doi:10.1080/21505594.2025.2590256)
Supplement: Table S6.xlsx [file KVIR_A_2590256_SM8841.xlsx]

## Sheet: Sheet1
Table S6. The results showed that the correlation coefficients between samples from different treatment groups and control groups.
id	h0-1	h0-2	h0-3	h12-1	h12-2	h12-3	h24-1	h24-2	h24-3	h36-1	h36-2	h36-3
P-CI000001	0	0	0	0	0	0	0	0	0	0	0	0
P-CI000002	0	0	0	0	0	0	0	0	0	0	0	0
P-CI000003	0	0	0	0	0	0	0	0	0	0	0	0
P-CI000004	0	0	0	0	0	0	0	0	0	0	0	0
P-CI000005	0	0	0	0	0	0	0	0	0	0	0	0
P-CI000006	0	0	0	0	0	0	0	0	0	0	0	0
P-CI000007	11.9131	4.14455	0	1.97059	6.20985	2.07345	6.96108	6.59777	6.28005	13.4247	5.02743	1.03507
P-CI000008	0	0	0	0	0	0	0	0	0	0	0	0
P-CI000009	45.1297	43.7372	70.861	1.59965	5.04094	10.0989	4.70897	1.07117	10.1959	6.22723	16.3244	7.56214
P-CI000010	0	0	0	0	0	0	0	4.02427	3.83049	0	0	0
P-CI000011	178.032	150.971	135.887	250.315	210.736	162.677	131.118	149.13	122.005	126.283	165.288	147.916
P-CI000012	20.0184	20.8931	20.9548	19.8678	36.5219	10.4525	8.77287	43.238	34.8242	29.0035	22.8094	57.397
P-CI000013	0	0	0	0	0	0	0	0	0	0	0	0
P-CI000014	0	0	0	0	0	0	0	0	0	0	0	0
P-CI000015	0	0	0	0	0	0	0	0	0	0	0	0
P-CI000016	0	0	0	0	0	0	0	0	0	0	0	0
P-CI000017	0	0	0	0	0	0	0	0	0	0	0	0
P-CI000018	0	0	0	0	0	0	0	0	0	0	0	0
P-CI000019	0	13.8654	27.8127	6.59251	0	0	0	0	0	0	0	0
P-CI000020	0	3.23591	0	0	0	0	0	0	0	0	0.785047	0
P-CI000021	107.644	51.0667	102.435	53.417	76.5143	40.8767	165.823	78.0422	77.3792	82.7054	81.7676	117.333
P-CI000022	68.5005	66.3868	66.5828	72.8413	84.1657	132.849	101.495	73.1645	95.9502	90.976	73.0952	62.4926
P-CI000023	21.6572	19.3744	24.2895	22.2619	17.7399	20.1931	23.0497	25.1879	26.4214	37.7282	34.4689	27.8221
P-CI000024	0	0	0	3.71251	3.8997	3.9063	0	0	4.73254	1.80654	0	1.95004
P-CI000025	0	0	0	6.92843	0	0	0	4.63945	4.41604	20.2286	3.53521	0
P-CI000026	14.142	0	0	0	0	0	0	0	0	0	0	0
P-CI000027	14.142	0	0	0	0	0	4.13174	0	4.47302	0	0	0
P-CI000028	42.9807	74.7644	74.9852	0	22.4042	0	58.6005	52.3682	22.6574	0	3.62764	7.46878
P-CI000029	0	6.14997	0	0	0	0	0	0	0	0	0	0
P-CI000030	0	0	0	0	0	0	0	0	0	0	0	0
P-CI000031	0	0	0	0	0	0	0	0	0	0	0	0
P-CI000032	0	0	0	0	0	0	0	0	0	0	0	0
P-CI000033	13.9176	29.0513	36.4214	0	0	0	4.06616	2.31236	0	3.36073	0	1.81385
P-CI000034	0	0	0	0	0	0	0	0	0	0	0	0
P-CI000035	23.9565	0	6.26925	2.97203	6.24379	25.0174	3.49956	9.95073	0	1.44622	1.51647	1.5611
P-CI000036	0	0	0	0	0	0	1.79389	0	0	0	0	0
P-CI000037	0	0	0	0	0	0	0	0	0	0	0	0
P-CI000038	0	0	0	0	0	0	0	0	0	0	0	0
P-CI000039	0	0	0	0	0	0	0	0	0	0	0	0
P-CI000040	0	0	0	0	0	0	0	0	0	0	0	0
P-CI000041	0	0	0	0	0	0	0	0	0	0	0	0
P-CI000042	0	0	0	0	0	0	0	0	0	0	0	0
P-CI000043	245.934	219.479	182.818	37.1432	61.3109	27.9158	5.20666	18.9501	29.311	1.72135	11.7323	7.43234
P-CI000044	295.476	236.668	366.84	13.6397	3.58186	10.7638	20.0759	22.8337	19.5607	11.6151	29.5783	21.4932
P-CI000045	97.8579	81.7068	75.1191	19.4244	13.6025	3.40639	3.81202	0	8.25378	3.15068	0	1.70048
P-CI000046	71.5495	95.0417	115.749	0	0	16.9814	9.50178	2.16141	2.05732	1.57067	1.64697	0
P-CI000047	101.772	32.6827	16.3896	27.1941	32.6461	12.263	6.86164	41.6225	12.3807	20.7945	39.6449	8.1623
P-CI000048	224.329	220.752	328.751	6.36119	26.7278	0	3.74514	0	6.08174	1.5477	3.24578	1.67065
P-CI000049	7.58483	7.91623	0	0	0	0	4.43197	17.6428	4.79805	10.9892	11.5231	19.7703
P-CI000050	0	0	165.075	31.3026	16.4405	0	9.21467	36.6817	29.9274	68.5444	63.8881	36.9946
P-CI000051	0	12.9254	12.9635	0	0	0	3.61819	8.23044	0	0	9.40726	0
P-CI000052	5.19435	0	0	0	0	2.7122	0	1.72605	0	0	0	0
P-CI000053	5.30755	5.53944	2.7779	17.1198	6.91654	12.4709	4.65196	10.582	7.55431	6.40817	7.39142	8.30065
P-CI000054	146.134	84.733	169.966	132.949	165.044	250.105	111.48	129.492	82.171	115.665	82.2264	114.272
P-CI000055	15.6946	13.6503	8.21437	3.89414	4.0905	2.73162	12.9918	1.73841	9.10083	6.94805	10.5972	12.2727
P-CI000056	110.29	28.7772	28.8622	13.6826	64.6762	14.3968	60.417	36.6487	39.2444	46.6063	45.3797	53.902
P-CI000057	5.29473	2.76303	5.54238	0	0	0	0	0	0	0	0	0
P-CI000058	0	0	0	0	0	0	0	0	0	0	0	1.04837
P-CI000059	0	0	0	21.0924	18.9908	50.7279	191.594	205.807	157.485	436.941	445.868	413.089
P-CI000060	6.07207	0	25.4243	51.2243	82.2935	79.2623	104.667	123.08	190.134	259.526	245.996	251.652
P-CI000061	0	0	0	0	0	0	0	0	0	0	0	0
P-CI000062	0	0	0	138.992	123.783	174.861	39.1368	78.9093	28.8882	35.2877	29.2932	39.6779
P-CI000063	0	0	0	52.365	25.0025	27.5493	29.4285	22.314	7.58553	8.10767	9.71603	12.5024
P-CI000064	0	9.2064	18.4672	19.6979	13.7941	9.21165	9.02	14.6558	11.16	10.6502	16.7514	9.19696
P-CI000065	24.4723	18.2439	7.31913	5.20461	3.6447	10.9526	16.3424	8.13199	6.63462	20.2609	12.393	10.0239
P-CI000066	8.46338	0	0	0	13.2349	8.8382	2.47266	0	18.7383	2.04369	17.1437	8.82411
P-CI000067	28.7289	44.9762	45.109	44.1949	53.911	81.0033	43.6459	54.4147	42.7076	31.2178	32.0069	31.4511
P-CI000068	0	0	0	0	0	0	0	0	0	0	0	0
P-CI000069	0	0	0	0	0	0	0	0	0	0	0	0
P-CI000070	33.434	28.352	30.6231	24.8869	17.4278	15.2752	21.3677	9.72117	16.5233	9.58721	17.4604	18.5189
P-CI000071	0	0	0	0	0	0	0	0	0	0	0	0
P-CI000072	5.87672	9.20023	9.2274	11.665	24.5064	29.1507	15.4525	21.4808	28.8108	19.867	20.0882	28.3383
P-CI000073	7.04828	7.35624	0	24.4834	7.34799	11.0406	43.2438	18.7368	28.9811	39.1455	35.6931	29.3948
P-CI000074	18.191	85.4362	66.6466	40.6219	37.9291	52.2407	42.5175	36.2686	25.8915	59.3008	85.2118	78.2362
P-CI000075	10.4134	0	10.9005	0	0	0	1.52119	8.65076	6.58734	0	1.31836	2.71431
P-CI000076	179.463	133.789	80.5104	82.6955	140.321	80.3191	97.3738	110.75	190.561	99.0531	126.585	80.1911
P-CI000077	14.0214	43.9022	9.78485	13.916	19.4902	24.404	25.9445	26.4023	32.5224	36.1153	28.4023	26.8016
P-CI000078	39.7344	17.2794	20.7965	169.244	115.642	121.025	97.7075	100.127	87.9739	67.9634	67.0729	64.7313
P-CI000079	8.91064	4.64998	37.3097	13.2654	13.9343	20.9368	13.0167	19.2462	7.04591	26.8961	16.9216	6.96782
P-CI000080	51.7799	9.00705	45.1682	89.9332	58.4802	36.0487	30.256	68.8246	13.648	41.6783	41.5179	44.9891
P-CI000081	17.3282	9.04265	18.1387	68.7914	103.874	95.0019	68.3452	60.4596	16.4423	56.4881	85.5577	65.492
P-CI000082	25.6031	41.1103	37.1086	34.2064	33.878	26.737	33.9486	31.4132	35.5068	32.8147	19.9471	26.6943
P-CI000083	6.11441	6.38156	6.40041	7.58552	7.96801	6.3852	19.6503	13.2066	7.73576	19.1941	11.6115	19.9219
P-CI000084	0	0	0	0	0	0	0	0	0	0	0	0
P-CI000085	12.0573	7.55046	2.52425	8.37662	22.626	16.3687	8.45439	1.60263	4.57636	9.31687	8.54829	4.39992
P-CI000086	35.2603	49.0679	12.3032	0	3.06331	6.13698	19.7448	12.6932	20.4464	39.7341	41.6643	30.636
P-CI000087	118.39	74.8868	60.0863	17.803	3.74014	5.61971	45.0705	44.1089	37.446	68.4384	72.6715	57.0426
P-CI000088	0	0	0	0	0	0	0	0	0	0	0	0
P-CI000089	0	0	0	0	0	0	0	0	0	0	0	0
P-CI000090	0	0	0	0	0	0	0	0	0	0	0	0
P-CI000091	43.8865	16.8752	29.0143	12.6084	6.02009	20.503	10.1225	19.956	15.3421	23.4259	21.6397	15.0517
P-CI000092	0	0	0	0	0	0	0	0	0	0	0	0
P-CI000093	22.676	7.88893	15.8245	0	3.94004	11.8401	8.83338	12.5585	7.17225	1.82522	1.91389	5.91063
P-CI000094	18.3323	84.733	38.3795	50.6843	46.4144	24.6139	22.9541	24.3668	11.5967	34.1493	22.546	23.2094
P-CI000095	0	0	0	0	0	0	0	0	0	0	0	0
P-CI000096	931.661	951.921	888.652	313.259	339.266	321.655	176.163	197.469	197.599	210.254	196.768	206.53
P-CI000097	979.684	986.846	880.284	458.619	449.48	374.457	212.018	222.703	245.733	211.829	219.417	209.74
P-CI000098	99.1222	76.8508	65.2197	64.6475	70.8597	112.384	73.64	57.4057	77.0353	110.103	86.0509	79.7248
P-CI000099	21.0771	0	77.2203	0	5.49333	11.0053	6.15788	0	13.333	2.54478	2.66841	10.9877
P-CI000100	16.2372	4.23665	38.2424	24.1725	33.8552	16.9563	21.3473	6.74439	21.8267	16.6636	8.22264	13.755
P-CI000101	0	0	0	0	0	0	0	0	0	0	0	0
P-CI000102	0	0	0	0	0	0	0	0	0	0	0	0
P-CI000103	0	0	0	0	3.47299	0	0	2.21396	0	1.60886	3.37403	1.73666
P-CI000104	9.85176	10.2822	25.7814	14.6665	2.56767	0	0	0	1.55802	2.37894	1.24725	1.28396
P-CI000105	0	0	0	0	0	0	0	0	0	0	0	0
P-CI000106	0	0	0	0	0	0	0	0	0	0	0	0
P-CI000107	0	0	0	0	0	0	0	0	0	0	0	0
P-CI000108	27.9552	15.4464	32.7055	6.52822	9.42891	4.29313	15.3739	9.83577	8.84201	12.7067	14.1568	13.2875
P-CI000109	234.859	317.749	327.792	379.854	249.38	317.93	292.255	372.868	412.689	447.397	381.031	433.056
P-CI000110	0	0	0	14.6995	15.4407	0	0	9.84316	46.8458	57.2232	0	46.3266
P-CI000111	52.4406	65.6782	47.5743	137.055	105.696	87.6208	114.397	101.069	111.683	86.9528	100.914	70.1672
P-CI000112	12.8188	0	0	69.9731	60.1375	66.9326	59.9223	106.49	60.8174	58.8128	84.3903	33.4129
P-CI000113	17.1586	4.47708	17.9612	36.1878	33.5405	35.8371	41.3578	38.4866	16.2814	35.2186	26.0679	22.3625
P-CI000114	18.682	12.9988	26.0744	132.88	87.6436	68.2826	70.9556	74.4948	66.9682	93.2316	104.068	137.971
P-CI000115	16.905	0	11.7972	36.352	32.3104	32.3651	27.9875	37.4495	16.0408	14.9678	22.8289	26.4383
P-CI000116	32.8802	34.3169	91.7819	46.23	22.8523	20.0296	28.8189	56.4505	22.5328	35.7287	12.4881	38.5669
P-CI000117	10.1015	36.8998	5.28697	2.50637	2.63275	7.91162	8.85373	13.4266	6.39003	14.6354	11.5098	14.4815
P-CI000118	122.416	85.842	128.142	111.054	125.628	148.811	161.502	115.679	164.557	181.519	156.919	159.044
P-CI000119	0	0	0	0	0	0	0	0	0	0	3.88132	0
P-CI000120	0	4.37855	2.19574	0	1.09341	0	0	0	0	0.506521	0	0
P-CI000121	0	0	0	0	0	4.55995	0	0	0	0	0	0
P-CI000122	25.2536	68.5283	52.8697	7.51911	34.2257	36.9209	10.3294	40.2798	23.9626	60.981	51.1547	27.6465
P-CI000123	6.76548	14.1222	21.2458	16.7865	0	31.793	33.6023	11.2406	32.098	11.4358	22.2697	26.4519
P-CI000124	70.1913	74.7843	67.3516	112.477	135.681	113.768	144.831	166.67	154.482	175.144	180.319	190.2
P-CI000125	10.0092	3.48218	48.8944	23.1791	3.47827	6.96832	9.74764	11.0867	7.38695	5.63958	2.53438	6.08756
P-CI000126	35.6104	33.0367	28.9925	7.85389	8.24991	8.26388	25.4318	13.1479	35.0413	12.4207	21.039	33.0028
P-CI000127	23.7746	7.444	4.97732	20.0564	28.5034	9.93099	15.2812	12.6402	14.2875	18.9451	17.4575	10.5349
P-CI000128	443.067	620.624	732.302	17.3579	12.1555	60.8802	23.8454	7.74887	11.0636	25.3395	17.7137	33.4307
P-CI000129	102.218	82.9768	95.1107	28.1804	59.2027	29.6515	33.1824	7.54812	39.5155	21.9405	34.5095	14.8021
P-CI000130	41.5942	30.3881	17.4159	6.19221	0	2.17182	8.50652	6.91076	7.89356	5.02196	14.7446	10.8418
P-CI000131	0	0	0	0	0	0	0	0	0	0	0	6.41979
P-CI000132	0	0	0	0	6.04557	6.05581	0	0	3.66835	2.80061	11.7466	0
P-CI000133	0	0	0	14.4075	0	3.78989	4.24119	4.8238	2.29575	15.7743	0	5.67577
P-CI000134	10.7716	5.62111	11.2754	40.0896	16.8444	39.3702	23.6027	16.107	25.5523	20.8084	15.0008	15.4422
P-CI000135	5.40571	22.5676	22.6342	13.4126	19.7245	21.1692	17.3727	22.4536	18.8076	8.4847	18.4781	15.4993
P-CI000136	0	0	0	0	5.12382	5.1325	2.87184	0	3.10905	2.37361	2.48892	0
P-CI000137	0	0	0	0	0	0	3.10883	0	0	0	0	0
P-CI000138	7.5069	0	0	3.72522	7.82612	11.759	0	0	2.37438	5.43817	5.70235	5.87015
P-CI000139	0	0	0	0	0	0	0	0	0	0	0	0
P-CI000140	6.24506	6.51792	26.1487	24.7923	26.0425	16.3041	16.421	14.5264	9.87632	28.6524	18.9753	42.3231
P-CI000141	56.788	17.7808	23.7777	30.9985	26.6412	20.756	48.1144	43.4017	59.2733	47.9949	53.2022	57.7282
P-CI000142	52.1909	9.07853	63.7374	8.63305	40.8076	45.4185	20.3308	31.795	2.75126	27.3059	19.8224	34.0096
P-CI000143	3.99274	0	0	13.8695	8.32505	2.08479	26.83	3.98029	1.26287	0.964143	0	2.08146
P-CI000144	0	0	0	0	0	0	0	0	0	0	0	0
P-CI000145	20.8021	32.5664	76.2127	16.7745	25.7528	20.3656	27.3489	25.0574	34.5425	30.1389	28.3111	26.4331
P-CI000146	0	15.0513	37.7392	14.3127	7.51719	18.8248	25.2797	28.7524	22.8065	22.6352	23.7348	52.6254
P-CI000147	9.03303	9.42771	6.3037	20.9185	14.1257	4.71654	18.4736	21.0114	19.9996	15.2687	17.5352	19.6209
P-CI000148	30.3603	19.0121	31.7804	78.3431	34.8165	60.2393	60.3165	70.6199	88.3452	64.5148	56.8866	83.8841
P-CI000149	8.83878	0	9.2522	0	13.8219	13.8453	15.494	23.4966	5.59127	12.806	8.95207	4.60775
P-CI000150	58.9486	47.8522	82.2746	62.839	62.5933	62.6993	33.807	19.5883	41.4333	32.6868	29.8521	21.0561
P-CI000151	0	0	0	0	0	0	0	0	0	0	0	0
P-CI000152	0	0	0	0	0	0	0	0	0	0	0	2.0929
P-CI000153	0	0	0	0	0	0	0	0	0	0	0	0
P-CI000154	0	0	0	0	0	0	0	0	0	0	0	0
P-CI000155	0	0	0	0	0	0	0	0	0	0	0	0
P-CI000156	30.3844	40.7725	18.1746	8.61595	11.313	4.53286	10.1453	5.76945	12.3562	17.8185	5.49533	4.52563
P-CI000157	0	0	0	0	0	0	0	0	0	0	0	0
P-CI000158	120.561	22.8779	91.7819	70.7047	102.835	97.2865	121.68	109.259	65.8652	31.7589	41.6271	62.8497
P-CI000159	8.02936	4.19009	4.20247	3.98448	8.37079	2.09624	9.38344	17.3427	5.07925	15.5111	13.215	8.37159
P-CI000160	17.7731	6.18322	6.20148	5.87981	3.08814	12.3735	6.92346	3.93726	20.6122	21.4587	15.0008	1.54422
P-CI000161	0	0	0	0	0	0	0	0	0	0	1.17591	0
P-CI000162	10.0092	10.4465	5.23869	9.10609	13.0435	8.7104	5.3612	5.54333	3.16583	7.25089	1.26719	7.82687
P-CI000163	0	0	0	10.6227	17.8533	15.6481	11.2574	15.6491	10.8331	29.9807	11.9244	20.0869
P-CI000164	0	0	0	0	0	6.70633	0	4.26793	1.35414	1.03382	2.16808	0
P-CI000165	0	0	0	0	0	0	0	0	0	0	0	0
P-CI000166	0	0	0	0	0	0	0	0	0	0	0	0
P-CI000167	0	0	0	0	2.27612	2.27997	0	0	0	0	0	0
P-CI000168	0	0	0	18.3331	14.9781	6.43004	13.1922	6.82017	11.6851	11.8947	9.35441	6.41979
P-CI000169	4.16733	8.69882	0	90.9917	106.441	139.26	81.5744	116.321	81.7219	87.5483	75.9735	81.4679
P-CI000170	16.0705	13.4181	10.0933	7.97481	3.35077	5.87378	11.7379	6.40816	6.60787	8.53734	11.3935	11.3099
P-CI000171	14.3504	18.7217	3.75539	7.12121	3.74014	1.87324	7.33705	5.96067	11.3473	12.9946	33.6106	26.1835
P-CI000172	0	0	0	0	0	0	0	0	0	0	0	0
P-CI000173	48.7115	25.4199	25.495	21.7553	25.3914	33.0647	29.8863	9.71192	26.192	30.5826	18.5009	25.3938
P-CI000174	16.9924	53.2044	53.3615	2.81076	2.95249	17.7449	18.2031	18.8215	10.7491	20.5161	7.17091	28.0513
P-CI000175	12.1106	63.1986	19.0156	0	3.15639	0	0	0	0	0	0	0
P-CI000176	0	8.63317	0	4.10477	0	4.31905	10.8751	5.49731	1.30815	1.99741	0	1.07804
P-CI000177	113.985	96.0872	73.4255	89.1967	50.275	68.6728	79.412	80.1233	73.4917	94.218	112.116	78.8479
P-CI000178	157.485	164.366	89.1086	149.964	141.995	157.792	135.545	128.706	134.625	162.392	174.591	156.431
P-CI000179	37.7934	7.88893	31.6489	3.75091	0	7.89343	4.41669	2.5117	11.9538	0	7.65556	5.91063
P-CI000180	0	41.7226	27.8972	3.30627	27.7839	6.95773	54.5038	28.7815	56.8984	64.3544	55.6715	71.2031
P-CI000181	5.06239	0	5.29918	2.51216	2.63883	0	1.47903	11.7754	12.8096	0	2.56364	6.59771
P-CI000182	0	0	0	0	0	0	1.68532	0	0	1.39293	0	0
P-CI000183	46.8144	34.4893	72.0649	64.2273	61.7241	64.7043	70.8002	89.6766	87.1002	86.4459	68.3326	61.73
P-CI000184	24.7685	19.3881	9.72265	93.7198	61.3267	77.5964	46.1319	44.2386	52.8802	63.5477	96.4244	68.5956
P-CI000185	35.8368	0	31.2608	11.8557	6.22677	31.1866	20.9402	9.92362	9.44575	20.1918	18.1481	29.58
P-CI000186	7.84263	16.3706	8.20947	3.89182	4.08806	12.2849	5.72826	1.30303	4.96113	6.62827	0.992895	12.2654
P-CI000187	50.1606	62.8226	65.6335	52.2724	43.1421	23.5719	27.1116	42.5035	20.625	25.4362	27.3069	32.0328
P-CI000188	3.94602	0	4.1306	2.93726	6.17073	3.09059	2.88218	4.58934	1.87215	1.90572	2.49788	3.08566
P-CI000189	0	8.44203	16.9339	16.0556	4.21628	0	7.08952	5.3756	7.6751	19.5319	16.3846	21.0834
P-CI000190	39.0435	46.5708	70.0625	27.6785	2.90741	23.2987	29.3322	33.3615	31.755	9.428	38.1317	36.3461
P-CI000191	38.0118	26.4484	39.7898	12.5753	19.8141	6.61588	0	4.21037	8.01523	3.05962	6.41651	3.30267
P-CI000192	149.456	135.188	73.0083	14.8331	41.5496	31.2149	90.241	39.7306	59.8774	33.6837	20.1828	5.19419
P-CI000193	46.1477	30.1025	36.2297	21.469	9.02063	25.6017	24.4371	12.4594	18.2452	5.57173	16.0666	15.7876
P-CI000194	0	0	26.5265	0	33.0235	13.2318	3.70185	0	12.0229	0	3.20826	6.60533
P-CI000195	0	0	0	0	0	0	0	0	0	0	0	0
P-CI000196	2.32698	0	4.87165	0	4.85186	0	0	0.773242	0	0	0	0
P-CI000197	379.07	475.906	454.309	49.0721	34.3643	63.1079	69.0177	94.9285	93.8325	141.947	153.015	147.494
P-CI000198	613.021	536.403	512.06	851.16	1152.3	973.188	1119.83	1012.34	1028.23	1082.55	956.405	1031.36
P-CI000199	130.403	129.62	260.005	631.704	559.977	538.229	751.087	687.125	836.695	739.241	694.965	788.252
P-CI000200	0	0	0	0	0	0	0	0	0	0	0	0
P-CI000201	0	0	0	0	0	0	3.61819	0	0	0	1.56788	0
P-CI000202	122.426	60.8455	54.9227	66.5388	45.583	88.2762	172.028	174.35	213.896	197.085	177.137	217.3
P-CI000203	0	12.9254	0	178.221	164.614	261.888	426.946	413.579	444.585	231.762	333.958	308.277
P-CI000204	0	0	0	0	0	0	0	0	0	0	0	0
P-CI000205	0	0	0	0	0	0	0	0	2.08831	0	1.67177	3.44194
P-CI000206	193.207	216.314	246.37	190.01	205.084	143.068	251.447	254.471	249.994	234.968	203.688	225.248
P-CI000207	18.4203	19.2251	44.9911	15.2348	25.6048	19.2361	1.79389	6.12096	5.8262	1.48267	20.2111	8.00226
P-CI000208	0	0	0	6.53312	0	3.43708	11.5391	15.3116	8.32814	11.1267	10.0005	27.4528
P-CI000209	6.39072	6.66994	13.3793	3.17132	19.9874	3.33687	14.9369	2.1236	14.1493	4.62958	21.0361	14.992
P-CI000210	12.044	6.28514	12.6074	5.97673	6.27809	6.28872	14.0752	4.00216	1.90472	7.27081	6.09921	14.1271
P-CI000211	5.30755	3.69296	7.40774	6.14556	8.29985	10.1614	5.16884	5.291	3.91705	4.27211	3.13575	4.61147
P-CI000212	5.03912	0	0	0	0	10.5246	0	0	0	0	1.27593	0
P-CI000213	4.84423	2.52795	0	7.2117	12.6256	5.05877	6.36881	13.6825	3.83049	5.84878	3.06645	1.26268
P-CI000214	19.9728	0	5.22676	9.91129	5.20553	7.82151	11.6705	4.97763	15.7931	2.41146	10.1144	11.7136
P-CI000215	0	0	0	0	0	0	3.72337	0	8.06183	6.15482	9.68073	16.6093
P-CI000216	0	0	0	8.43228	8.85746	13.3087	80.673	32.4672	90.0238	78.9869	105.412	94.1196
P-CI000217	10.1954	0	21.3446	5.05937	15.9434	10.647	8.93609	11.8576	35.4721	20.9264	20.6522	22.5887
P-CI000218	5.79898	6.05236	0	5.75537	3.02279	3.0279	8.47116	1.92697	1.83417	21.0046	22.0249	36.2769
P-CI000219	0	0	0	0	0	0	0	0	0	0	0	0
P-CI000220	0	0	0	0	0	0	0	0	0	0	0	0
P-CI000221	2.6189	0	0	1.2996	0	15.0418	3.06055	0.870243	2.48501	0	1.98935	2.04789
P-CI000222	0	0	0	0	3.32155	3.32717	0	0	0	0	0	0
P-CI000223	15.8078	10.999	11.0315	5.22963	8.24	2.75132	4.61841	8.75473	3.33326	13.9963	4.00261	19.2285
P-CI000224	11.1838	0	23.4137	0	2.91483	8.75929	0	0	0	0	1.41589	2.91511
P-CI000225	0	5.19952	41.719	0	5.1937	2.60124	2.911	4.96632	1.57572	0	0	1.29855
P-CI000226	13.9916	19.4706	19.5281	2.31439	2.43109	2.43521	4.08779	4.64932	7.37572	3.3786	7.08547	1.21566
P-CI000227	13.1258	22.8322	27.4796	23.883	50.1746	22.8453	33.2354	34.8931	27.6774	17.9608	31.0195	25.0897
P-CI000228	55.6349	34.8394	29.1186	5.52165	31.9004	23.2395	16.2543	14.7897	12.3178	20.1516	21.1305	40.6044
P-CI000229	0	0	0	0	0	0	0	0	0	0	0	0
P-CI000230	0	0	0	0	0	0	0	0	0	0	0	0
P-CI000231	15.4367	64.4448	64.6351	291.092	249.444	249.866	329.23	312.902	341.776	186.378	230.61	168.994
P-CI000232	14.4212	0	0	0	0	0	0	0	0	0	0	3.75896
P-CI000233	0	0	0	7.30043	7.66854	30.7261	21.4906	4.88855	9.30628	3.55245	3.72502	7.66928
P-CI000234	128.001	200.39	50.2455	15.8798	0	8.35436	0	10.6335	5.06071	0	0	4.17052
P-CI000235	17.3511	48.2911	18.1626	5.74018	6.02962	6.03983	3.37952	3.84377	9.14667	8.37965	2.92891	1.50755
P-CI000236	70.5206	12.267	61.516	17.4975	6.12661	6.13698	15.4525	17.5752	1.85876	7.09537	1.48801	3.0636
P-CI000237	68.5005	71.4934	6.5186	18.5414	12.9842	6.50311	3.63875	0	1.96965	3.00747	7.88392	12.9855
P-CI000238	49.0085	37.1998	13.9911	0	2.32238	4.65263	1.30167	4.44142	2.81837	1.07584	0	5.80652
P-CI000239	18.8606	15.3103	32.9046	2.07985	1.09236	3.28264	0.612256	5.57089	1.98848	1.51811	2.6531	2.18494
P-CI000240	0	0	0	0	0	0	0	0	0	0	0	0
P-CI000241	0	5.93461	0	0	1.48199	2.96899	0	0	0	0.68653	0.719881	0
P-CI000242	0	0	0	0	0	0	0	0	0	0	0	0
P-CI000243	15.6201	2.71709	2.72511	4.52158	4.07107	6.11694	1.52119	2.59523	3.70538	2.82888	2.63671	4.41075
P-CI000244	0	0	0	3.3367	0	0	3.92896	8.93735	6.38023	1.62366	5.10762	5.25793
P-CI000245	0	0	0	0	0	0	0	0	0	0	0	0
P-CI000246	0	0	0	0	0	0	0	0	0	0	0	0
P-CI000247	0	0	0	0	0	0	0	0	0	0	0	0
P-CI000248	0	4.22882	12.7239	0	0	2.11561	0	0	0	0	0	2.11224
P-CI000249	0	0	0	0	0	0	0	0	0	0	0	0
P-CI000250	0	0	0	0	0	0	0	0	0	0	0	0
P-CI000251	0	6.76861	6.7886	0	0	3.38623	7.57893	2.15501	2.05124	1.56602	0	0
P-CI000252	0	9.07853	0	0	0	0	0	0	0	0	0	2.26731
P-CI000253	0	0	0	0	0	3.06849	0	0	0	0	0	0
P-CI000254	0	0	0	0	0	0	0	0	0	0	0	1.74196
P-CI000255	0	9.86117	0	9.37728	9.85011	34.5338	24.8439	6.27926	14.9422	22.8153	7.17709	17.2393
P-CI000256	0	0	0	0	0	0	0	0	0	0	0	0
P-CI000257	0	0	0	0	0	0	0	0	0	0	0	0
P-CI000258	0	0	0	0	10.5797	0	0	0	0	0	0	0
P-CI000259	0	4.99518	5.00993	0	4.98958	0	0	3.18076	3.02759	2.31142	0	2.49503
P-CI000260	0	0	0	0	0	0	0	0	0	0	0	0
P-CI000261	0	0	0	0	0	0	0	0	0	0	0	0
P-CI000262	0	0	0	0	0	0	0	0	0	0	0	0
P-CI000263	0	0	0	0	0	0	0	0	0	0	0	0
P-CI000264	0	0	0	5.30617	8.36058	0	4.686	10.6594	1.69102	5.16405	0	0
P-CI000265	0	0	0	0	0	0	0	0	0	0	0	0
P-CI000266	0	0	0	0	0	0	0	0	0	0	0	0
P-CI000267	3.84564	4.01367	12.0766	5.72507	4.00917	2.00798	2.24709	2.55577	7.29808	2.78587	4.86867	12.0287
P-CI000268	14.5167	30.3019	0	0	15.1339	37.8989	4.24119	9.6476	27.5491	3.5054	3.67568	7.5677
P-CI000269	4.67381	4.87802	0	0	0	0	6.8275	7.76539	1.47829	3.38581	4.73372	3.65476
P-CI000270	0	0	0	0	0	0	0	0	0	0	0	0
P-CI000271	0	0	0	22.8202	15.9806	40.0191	2.23923	10.1873	4.84838	1.85075	1.94066	1.99777
P-CI000272	0	0	0	2.81804	0	2.96515	1.65912	1.88703	0	1.37128	4.31369	0
P-CI000273	0	0	0	0	0	0	0	0	0	0	0	0
P-CI000274	0	0	0	0	0	0	0	0	0	0	0	0
P-CI000275	0	0	0	0	0	0	0	0	0	0	0	0
P-CI000276	0	0	0	0	0	0	0	0	0	0	0	0
P-CI000277	0	0	0	0	0	0	2.13473	0	0	0	0	0
P-CI000278	0	0	0	0	0	0	0	0	0	0	0	0
P-CI000279	12.3147	0	0	0	0	0	0	0	0	0	0	3.2099
P-CI000280	0	0	0	0	0	0	0	0	0	0	2.77514	0
P-CI000281	0	0	5.32377	0	0	0	0	1.69001	0	0	0	0
P-CI000282	0	6.95377	0	0	0	0	1.94656	0	2.10735	1.60886	1.68702	0
P-CI000283	14.558	10.8529	15.2389	4.12814	1.08407	5.42954	3.03804	17.2769	13.1559	16.5725	10.5318	9.21551
P-CI000284	13.1653	0	6.89053	9.79968	10.2938	5.15562	5.76955	9.84316	1.04102	2.3843	11.6673	11.1527
P-CI000285	30.4447	69.327	52.1488	46.6969	92.3324	63.586	57.4114	49.6632	62.1535	98.244	71.4809	95.2269
P-CI000286	6.28085	6.55527	0	0	0	0	0	0	0	1.51666	0	0
P-CI000287	0	22.8019	0	7.22767	15.1842	7.60496	4.25528	16.9394	16.1237	22.8608	7.37579	5.69463
P-CI000288	33.381	104.518	11.6474	11.0433	11.6001	52.289	29.2578	3.69743	31.6744	0	2.8174	20.3022
P-CI000289	0	0	0	0	0	0	0	0	0	4.54347	0	0
P-CI000290	0	0	0	3.18992	0	3.35644	3.75613	2.13605	8.13276	6.20897	8.13824	11.7288
P-CI000291	34.1049	6.47183	6.49094	10.7699	11.313	8.09439	9.9641	15.4539	14.7097	11.2302	30.6168	13.7385
P-CI000292	0	0	0	6.88458	10.8476	7.24397	4.05329	2.30504	2.19404	16.7505	3.51284	5.42432
P-CI000293	0	0	0	0	0	0	0	0	0	0	0	0
P-CI000294	5.9084	6.16655	0	2.93198	6.15964	1.54252	6.0417	8.83496	12.1471	7.13362	5.98413	8.47032
P-CI000295	5.81437	24.2736	0	8.65595	12.1232	0	3.39745	11.5925	1.83904	1.40402	4.41667	3.03109
P-CI000296	0	5.80657	11.6474	5.52165	11.6001	0	3.25086	0	14.0775	14.7778	12.6783	10.1511
P-CI000297	0	0	0	0	0	0	0	0	0	0	0	0
P-CI000298	28.1028	0	117.669	41.8371	14.6489	29.3474	32.842	112.061	35.5548	67.8609	49.8102	87.9017
P-CI000299	238.263	111.903	187.055	0	12.4197	43.5426	10.4416	7.91732	3.76803	2.87671	24.1317	15.5261
P-CI000300	7.85669	0	0	0	0	0	2.29541	0	0	1.89719	3.9787	2.04789
P-CI000301	28.1028	0	0	13.9457	0	0	0	0	0	0	7.11575	0
P-CI000302	0	0	0	0	0	0	0	0	0	0	0	0
P-CI000303	120.11	130.582	83.819	64.5705	67.8263	94.0724	140.366	98.117	58.5679	170.396	157.131	133.057
P-CI000304	49.3697	56.6795	118.862	41.6486	54.0425	38.6671	43.2716	37.7321	54.6534	96.5642	97.505	66.9162
P-CI000305	0	0	0	0	0	0	0	0	0	0	0	0
P-CI000306	226.16	145.257	145.685	172.661	362.734	127.172	254.135	300.607	247.614	386.484	484.548	340.096
P-CI000307	0	21.1832	0	70.5032	42.319	95.3789	124.526	202.332	96.2941	102.922	35.9741	37.0327
P-CI000308	24.2361	30.9161	31.0074	12.0269	49.1295	23.9033	25.1762	38.4778	25.5523	35.1142	40.2293	31.5863
P-CI000309	56.2777	14.6841	32.4005	26.5308	42.5363	60.2393	64.1242	83.2183	48.9506	32.615	39.8993	42.5404
P-CI000310	24.7966	5.176	0	0	2.5851	5.17895	10.1424	1.64795	3.13718	19.1607	17.5801	7.75604
P-CI000311	0	0	0	0	0	0	0	0	0	0	0	0
P-CI000312	0	0	0	0	0	0	0	0	0	0	0	0
P-CI000313	0	0	0	0	0	0	0	0	0	0	0	0.600169
P-CI000314	0	3.19524	0	0	0	0	0	0	0	0	0	0
P-CI000315	0	0	0	0	0	0	0	0	0	0	0	0
P-CI000316	0	0	0	0	0	0	0	0	0	0	0	0
P-CI000317	1069.28	1171.8	1063.33	1034.7	1017.2	628.105	812.24	1092.59	989.246	858.523	737.781	870.978
P-CI000318	303.044	463.884	422.958	375.955	321.195	337.562	551.882	422.938	418.547	470.773	465.508	495.004
P-CI000319	0	0	0	0	0	0	0	0	0	0	0	0
P-CI000320	20.6146	21.5153	21.5788	23.8694	10.7456	28.7034	30.1138	34.2505	17.3873	41.4823	31.3182	59.1063
P-CI000321	0	0	0	0	0	0	0	2.24813	2.13987	1.63369	0	5.29038
P-CI000322	0	0	0	0	0	0	0	0	0	0	0	0
P-CI000323	18.191	18.9858	9.52094	9.02709	0	23.7458	0	21.1567	28.7684	28.5522	11.5151	11.854
P-CI000324	0	9.73528	9.76403	0	0	0	0	0	0	0	0	0
P-CI000325	4.65396	9.71461	34.1015	4.61896	4.85186	4.86007	2.7194	7.73242	13.2481	7.86667	2.35681	13.3439
P-CI000326	0	13.1861	6.61253	3.13477	0	3.29841	0	2.09912	7.99214	7.62701	3.19901	0
P-CI000327	45.8736	41.408	33.7433	33.2236	25.2047	24.6	24.9938	24.3073	27.8425	27.2441	38.6134	31.6705
P-CI000328	0	0	0	0	0	0	5.38168	0	0	4.44802	18.6564	4.80136
P-CI000329	0	0	0	0	0	0	0	3.89515	0	0	0	0
P-CI000330	4.3235	49.6365	4.52573	51.4918	22.5367	15.8024	20.2105	51.7203	39.6572	62.6408	21.8946	38.3161
P-CI000331	19.0197	19.8507	4.97732	2.35957	4.95711	2.48275	6.94598	1.58003	1.50394	2.29638	3.6119	14.8727
P-CI000332	30.3044	10.5428	42.2958	5.01274	5.2655	5.27441	2.95124	0	3.19501	0	0	5.266
P-CI000333	0	0	0	0	0	0	0	0	3.87328	4.4356	7.75179	7.97991
P-CI000334	27.1738	28.361	28.4448	13.4847	56.6585	33.1067	39.6954	27.089	20.0546	15.3108	18.348	47.2199
P-CI000335	16.7971	8.76548	8.79137	4.16768	0	0	7.36115	5.58156	5.31278	2.02803	0	0
P-CI000336	136.477	133.694	129.076	48.7147	52.4192	58.1337	50.0164	53.3068	35.2149	39.6047	40.013	40.8784
P-CI000337	43.0511	33.699	41.3093	14.2424	13.0905	16.8591	17.8186	13.1135	23.8293	19.9251	23.6182	33.6645
P-CI000338	5.03333	2.62662	7.90314	9.99094	5.24736	5.25624	5.88216	1.67255	2.38801	4.25396	2.54892	5.24787
P-CI000339	8.10357	0	0	20.1065	14.7843	14.8093	4.73508	2.69277	1.28155	3.9136	7.18151	4.22448
P-CI000340	0	0	0	24.1279	25.3445	16.9249	1.18377	1.34638	8.97084	17.6112	7.18151	11.6173
P-CI000341	62.5513	73.7997	65.4771	163.3	163.028	130.643	63.5652	80.4306	57.6331	62.3882	81.2572	70.1796
P-CI000342	34.4812	20.5644	41.2503	17.1109	30.812	15.4321	23.0263	32.7368	28.0443	16.6526	36.1704	35.9508
P-CI000343	0	0	0	0	0	1.69312	0	0	0	0	0	0
P-CI000344	0	0	0	0	0	0	0	0	0	0	0	0
P-CI000345	0	13.1482	65.9352	25.0061	6.56674	46.045	3.68057	4.18617	3.98459	33.4624	22.3287	6.56737
P-CI000346	0	20.3963	6.81886	0	0	0	6.66113	5.41154	1.03019	4.719	9.07178	1.69795
P-CI000347	4.28128	8.93668	22.4077	0	0	2.23544	5.00328	1.42264	10.8331	6.20291	7.58828	10.0435
P-CI000348	10.2431	0	0	0	0	0	5.98523	0	3.2398	2.47343	0	2.66991
P-CI000349	57.962	49.4955	104.799	66.6778	30.2133	64.6559	93.138	106.808	89.998	157.14	148.096	133.913
P-CI000350	5.98912	25.0032	18.8078	14.8602	3.12189	6.25436	20.9974	3.98029	5.68293	10.1235	6.06588	3.12219
P-CI000351	0	0	0	0	0	0	0	0	0	0	0	0
P-CI000352	0	0	0	0	0	0	0	0	0	0	0	0
P-CI000353	59.3774	77.4647	77.6934	12.2772	41.2682	28.4199	101.195	44.3942	73.5574	75.275	66.4029	61.9082
P-CI000354	0	0	0	51.7983	20.927	29.3474	114.947	114.729	104.125	110.516	140.282	148.596
P-CI000355	15.5462	24.3382	16.2734	11.572	8.10364	12.176	43.1488	33.5784	27.0443	11.262	19.6819	40.5221
P-CI000356	68.5005	214.48	143.409	3.39926	7.14133	14.3068	66.0433	70.5631	69.3318	59.5479	65.9096	23.2116
P-CI000357	8.02936	0	8.40493	39.8448	16.7416	25.1549	16.421	10.6724	15.2378	25.2055	8.13228	8.37159
P-CI000358	25.4557	26.5679	8.88211	11.2285	7.3717	8.86101	4.13174	8.45877	6.26223	7.51285	7.87782	4.42344
P-CI000359	14.9117	15.5632	23.4137	59.198	73.8423	58.3953	54.4575	47.0731	54.2391	48.6105	32.0935	77.7362
P-CI000360	0	0	0	0	5.61481	2.81216	1.57351	1.78967	0	1.30053	5.45482	0
P-CI000361	110.576	61.0983	129.366	29.0501	23.7338	37.3591	19.0036	25.9369	57.605	64.3973	46.1151	22.0406
P-CI000362	10.3154	48.4473	26.9947	71.6645	69.901	83.4846	84.3847	75.4102	44.0461	47.327	53.5439	38.987
P-CI000363	0.935959	0	2.93921	4.18014	3.41515	0.488705	64.8076	77.1314	74.0092	269.178	282.965	242.255
P-CI000364	69.4304	31.056	176.504	0	0	0	0	6.5918	3.13718	0	0	0
P-CI000365	0	0	0	0	0	0	0	0	0	0	0	0
P-CI000366	39.7292	30.6481	16.2734	18.0008	18.9085	25.254	13.1213	25.2556	20.7613	28.7807	26.6798	31.9674
P-CI000367	14.4975	15.1309	12.1405	5.75537	7.55696	10.5977	3.38846	1.92697	13.7563	10.5023	4.40499	12.8481
P-CI000368	44.735	28.0138	18.731	0	0	18.6865	18.2977	11.8921	22.6389	4.32094	24.9196	20.9888
P-CI000369	322.751	210.533	211.155	13.3468	42.0594	14.0435	55.0054	44.6867	59.5488	97.4199	54.4813	115.674
P-CI000370	48.7115	33.8932	67.9866	80.5751	50.7828	42.3906	56.9262	32.3731	56.4926	98.0213	111.006	84.6461
P-CI000371	8.52925	16.0234	8.9282	3.38604	12.4487	22.2675	9.96762	11.3369	14.0282	6.17877	7.34279	7.55887
P-CI000372	12.5497	10.1874	26.2734	33.2142	19.625	34.948	15.4809	16.2174	15.4365	11.4483	15.8882	10.5404
P-CI000373	7.0939	3.70193	7.42572	14.0811	11.0933	18.5202	12.4353	9.42904	6.73124	13.7039	9.87914	7.39626
P-CI000374	26.0954	39.3403	48.5618	25.8991	24.1823	13.6256	18.6366	10.5983	29.3468	33.6073	26.4299	27.9635
P-CI000375	18.472	25.7055	109.571	18.3331	3.20959	28.9352	52.169	10.2302	25.3178	43.1183	46.772	25.6792
P-CI000376	0	13.6993	0	0	47.894	6.85358	88.2015	21.8082	8.30321	34.865	53.1764	41.0559
P-CI000377	4.58581	9.57234	4.80031	0	2.3904	0	1.33979	13.7145	10.1532	5.53677	15.0949	9.56253
P-CI000378	0	0	0	0	0	0	3.31824	0	0	2.74256	0	0
P-CI000379	0	0	5.66555	0	0	0	0	1.7985	3.42379	10.4556	1.37044	5.64307
P-CI000380	0	8.08406	0	7.68738	20.1875	20.2217	6.7889	25.7383	17.1492	1.87037	3.92246	0
P-CI000381	65.9253	68.8057	112.139	20.4467	55.842	51.6337	79.4506	60.2431	67.7679	111.435	68.8569	75.1791
P-CI000382	0	0	25.2148	17.9302	0	6.28872	0	0	0	2.90832	12.1984	3.13935
P-CI000383	13.448	14.0355	0	6.6734	0	7.02176	0	0	0	12.9893	0	0
P-CI000384	0	0	5.47624	7.78829	2.727	16.3897	6.11379	5.21523	14.8923	0	2.6493	5.45452
P-CI000385	26.8959	28.071	35.1924	50.0505	52.5742	42.1306	47.1475	37.9837	53.1685	24.355	15.3229	22.7843
P-CI000386	0	0	0	57.1394	40.0137	60.1221	9.96762	49.5988	35.0706	11.3277	17.2771	11.116
P-CI000387	9.46875	4.94123	0	18.7951	7.40354	2.47202	8.29918	23.5981	19.4668	6.85937	10.7889	16.0425
P-CI000388	0	0	0	0	0	0	3.44312	0	7.45503	34.1493	11.9361	18.431
P-CI000389	21.1789	23.9463	22.1695	40.2876	24.8394	23.9599	5.15636	2.34587	10.0481	6.81887	8.93765	9.6607
P-CI000390	0	0	0	0	0	0	0	0	0	0.411598	0	0
P-CI000391	0	0	0	54.3882	61.5253	140.867	61.5788	47.6257	101.331	73.2897	36.2903	70.3214
P-CI000392	1.26828	3.08863	2.65521	0.419581	0.881476	0.441484	1.35865	1.54529	1.33716	1.53129	1.92681	1.43254
P-CI000393	42.0643	63.4142	14.6773	32.4706	29.2353	29.2848	17.7515	26.4023	20.6961	22.5721	26.0354	15.8373
P-CI000394	0	0	0	0	0	0	0	0	0	0	0	0
P-CI000395	38.9884	36.1706	49.8814	4.29946	31.6138	18.0956	6.32826	14.3951	5.48077	15.6911	17.5503	22.5835
P-CI000396	470.678	575.456	415.271	263.599	220.812	249.273	110.011	178.747	170.139	113.657	108.963	133.201
P-CI000397	4.71401	9.83996	9.86902	0	7.3717	4.92278	0	0	0	0	0	0
P-CI000398	38.5692	13.4181	13.4577	0	0	0	0	0	0	0	0	0
P-CI000399	16.9924	0	17.7872	0	8.85746	8.87246	9.92899	11.2929	10.7491	57.445	64.5382	110.729
P-CI000400	0	0	0	0	0	0	0	0	0	0	0	0
P-CI000401	0	0	0	0	0	0	0	0	0	0	0	0
P-CI000402	0	0	0	0	0	0	0	0	0	0	0	0
P-CI000403	9.44835	9.86117	59.3417	9.37728	54.1756	14.8002	33.1252	31.3963	35.8613	27.3784	11.9618	17.2393
P-CI000404	0	0	0	0	0	0	0	0	0	0	0	0
P-CI000405	0	68.8057	34.5045	8.17868	0	17.2112	4.81519	16.4299	5.21292	23.8789	33.3852	34.3676
P-CI000406	0	6.23376	0	0	0	0	0	0	0	0	0	0
P-CI000407	19.8373	31.056	10.3826	0	36.1914	10.3579	5.79565	16.4795	25.0975	35.9263	17.5801	25.8535
P-CI000408	0	0	0	0	0	0	0	0	0	3.78082	3.96449	0
P-CI000409	47.4805	33.0367	74.552	51.0503	8.24991	8.26388	48.5517	47.3324	95.1122	63.0592	86.1596	90.7578
P-CI000410	4.62451	2.41328	7.26122	6.88458	0	1.20733	2.70219	3.84174	3.65674	15.0754	9.95304	10.8486
P-CI000411	0	0	0	0	20.2831	0	26.5263	21.5501	32.8198	15.6602	9.85257	3.38084
P-CI000412	124.337	192.251	245.844	294.793	302.456	348.654	125.124	125.48	116.524	150.121	104.942	117.633
P-CI000413	0	0	0	0	0	0	0	0	0	0	0	0
P-CI000414	0	0	0	0	0	0	0	0	0	0	0	0
P-CI000415	0	0	0	0	0	0	0	0	0	0	0	0
P-CI000416	0	0	0	0	0	0	0	0	0	0	0	0
P-CI000417	0	0	0	0	0	0	0	0	0	0	0	0
P-CI000418	38.322	11.9989	24.0687	15.2135	27.9661	8.00383	13.4354	19.1012	12.1209	15.7314	32.0209	16.981
P-CI000419	7.17518	7.48868	7.51079	2.96717	0.623357	3.74647	2.0963	2.38427	1.89121	1.73262	3.93637	1.55854
P-CI000420	16.1059	18.4906	18.5452	12.7878	15.1117	14.2963	4.23496	13.3798	5.09418	12.8342	7.34057	13.0141
P-CI000421	13.8298	0	0	0	3.60446	0	2.02025	0	0	1.66976	3.50176	0
P-CI000422	63.0292	153.494	87.9698	34.7528	58.4083	40.2237	26.5989	2.32714	17.7206	3.3822	0	3.65087
P-CI000423	2.15962	0	0	4.28675	0	2.25527	2.52382	1.43526	0.683072	2.08597	3.28096	5.62918
P-CI000424	19.8672	0	34.6608	279.335	362.46	387.279	108.349	147.439	142.434	54.3707	63.7193	79.4037
P-CI000425	44.1161	77.6985	57.7244	6.84128	8.62349	7.19841	30.6113	21.073	23.5466	59.2566	41.1908	42.4029
P-CI000426	19.988	0	6.9743	0	0	0	0	4.42792	2.10735	4.82658	3.37403	10.42
P-CI000427	90.3924	141.513	189.241	56.0703	129.575	117.995	151.852	165.203	150.1	201.904	120.161	123.697
P-CI000428	42.9807	44.8586	116.977	140.769	138.906	112.211	90.4122	134.253	100.599	45.6664	82.7101	103.069
P-CI000429	55.4941	48.2656	106.498	206.537	178.383	140.05	121.599	141.376	102.389	174.205	110.069	137.416
P-CI000430	151.367	163.832	152.579	8.34602	29.2228	52.6902	29.4822	33.5322	44.3298	24.3674	22.7122	32.1482
P-CI000431	0	0	0	0	0	0	0	0	0	0	0	0
P-CI000432	18.5764	36.0064	27.779	17.1198	24.8996	11.0852	24.8104	26.455	36.0928	24.351	26.2059	19.3682
P-CI000433	0	0	0	0	0	0	0	0	0	0	0	0
P-CI000434	19.1164	26.6022	13.3404	0	1.66077	3.32717	1.86169	1.05871	0	0.769353	0	4.9828
P-CI000435	26.4098	20.6728	13.8226	42.5932	13.7664	31.0269	34.7216	46.0731	29.2363	31.8864	26.7484	30.9774
P-CI000436	0	0	0	184.715	150.911	120.933	9.66671	24.7379	39.2444	0	4.18889	0
P-CI000437	237.525	226.654	191.804	139.759	129.119	159.457	227.022	153.346	214.649	191.733	199.329	187.506
P-CI000438	0	0	0	0	0	0	0	0	0.536209	0	0	0
P-CI000439	0	0	6.99557	6.63271	10.4507	3.48947	7.81	11.1036	14.7964	6.45506	11.8451	12.1937
P-CI000440	247.27	181.349	139.911	53.0617	114.958	146.558	185.487	206.526	179.671	216.244	228.442	240.39
P-CI000441	0	0	0	0	0	0	1.37725	0	0	0	0	0
P-CI000442	0	0	0	0	0	0	0	0	0	0	0	0
P-CI000443	7.77311	0	8.13669	7.71464	8.10364	28.4107	13.626	25.8296	39.3372	5.63101	9.84093	16.2088
P-CI000444	0	7.62597	0	0	7.61742	0	10.6737	2.42798	11.5553	0	1.85009	9.52269
P-CI000445	0	0	0	0	0	0	0	0	0	0	0	0
P-CI000446	0	0	0	0	0	0	0	0	0	0	0	0
P-CI000447	0	0	0	0	2.44671	0	0	0	0	3.40031	0	4.89389
P-CI000448	0	0	0	4.70894	0	9.9095	0	3.15322	0	0	1.20136	0
P-CI000449	0	0	0	21.8524	25.5048	0	0	3.25176	6.19034	7.08904	2.4778	3.82608
P-CI000450	0	6.70906	20.1866	0	3.35077	6.71289	1.87806	0	12.1991	0	0	0
P-CI000451	0	0	0	0	12.2423	4.08767	0	7.80422	0	0	0	0
P-CI000452	0	0	0	0	0	0	3.85795	0	0	0	3.34354	0
P-CI000453	0	0	0	2.13287	0	0	1.25572	2.85645	2.71889	0	0	0
P-CI000454	0	0	0	93.6303	52.0684	26.0783	45.3968	16.5963	7.02094	25.4607	36.5335	14.4648
P-CI000455	0	0	0	0	0	0	0	0	0	0	0	0
P-CI000456	0	0	0	0	0	0	0	0	1.52713	0	0	0
P-CI000457	0	0	0	0	3.83427	0	6.44718	0	0	0	0	5.75196
P-CI000458	0	0	0	0	0	0	0	0	0	0	0	0
P-CI000459	0	0	19.3633	0	0	0	0	0	0	0	0	0
P-CI000460	0	0	0	0	0	0	7.7159	0	0	0	0	0
P-CI000461	0	0	0	0	0	0	0	0	0	0	0	0
P-CI000462	0	0	0	1.87546	0	0	0	0	0	0	0	0
P-CI000463	7.11694	0	7.44983	7.0634	0	0	2.07928	0	2.25103	0	0	3.71014
P-CI000464	0	0	0	0	0	0	0	0	0	0	0	0
P-CI000465	11.4565	11.9571	15.9899	13.2654	3.98123	11.9639	7.81	10.1518	12.0787	22.1316	32.8762	16.9219
P-CI000466	0	0	0	4.9109	0	0	2.89129	0	1.56505	0	0	0
P-CI000467	30.6576	15.9985	16.0458	7.60674	0	0	13.4354	0	14.5451	7.403	5.82197	11.9866
P-CI000468	0	0	0	23.5617	8.24991	8.26388	2.31198	15.7775	2.50295	0	4.00742	8.2507
P-CI000469	0	0	0	0	0	0	0	0	0	0	0	0
P-CI000470	0	0	0	0	0	0	0	0	0	0	0	0
P-CI000471	0	0	0	0	0	0	0	0	0	0	0	0
P-CI000472	14.2802	29.8083	14.9482	7.08641	7.44373	29.8253	10.4303	4.74524	13.5502	10.3449	14.4633	16.75
P-CI000473	0	0	0	14.4075	7.56697	7.57978	12.7236	125.419	29.8448	12.2689	299.568	37.8385
P-CI000474	0	7.19431	7.21555	6.84128	7.18624	10.7976	0	4.58109	8.72098	11.6516	17.4537	5.3902
P-CI000475	0	0	0	0	0	0	0	1.09533	0	0	0	0
P-CI000476	0	0	0	2.50061	2.6267	0	0	0	3.18767	0	2.55185	0
P-CI000477	0	0	0	0	0	0	0	0	0	2.50267	0	1.35074
P-CI000478	0	0	0	0	0	0	11.5391	0	0	0	2.50013	0
P-CI000479	0	0	0	0	0	6.54027	7.31908	0	7.92363	6.04931	6.34318	0
P-CI000480	0	0	0	0	0	0	0	0	0	0	0	3.13935
P-CI000481	0	0	0	1.82817	0	0	0	0	1.16524	0	0	0.960271
P-CI000482	0	19.4292	9.7433	0	0	4.86007	0	3.09297	8.83207	2.24762	2.35681	0
P-CI000483	0	0	0	0	0	0	0	0	0	0	0	0
P-CI000484	0	0	0	0	0	0	0	0	0	0	0	0
P-CI000485	0	0	0	8.02778	0	0	0	0	0	0	0	0
P-CI000486	5.57765	5.82135	0	0	79.9538	2.91233	1.62957	1.85342	2.64625	5.38743	101.685	11.6308
P-CI000487	0	0	0	0	0	0	0	0	0	0	0	0
P-CI000488	0	0	0	0	0	8.44684	9.45269	0	0	0	0	0
P-CI000489	0	0	0	0	0	0	0	0	0	0	0	0
P-CI000490	0	0	0	0	0	4.22342	0	0	0	0	0	0
P-CI000491	0	0	0	0	0	0	0	0	0	0	0	0
P-CI000492	0	0	0	0	0	0	0	0	5.11674	0	0	0
P-CI000493	0	0	0	0	0	0	0	0	0	0	0	0
P-CI000494	0	0	0	0	0	0	0	0	0	3.99483	0	0
P-CI000495	0	0	0	0	0	0	0	0	2.05124	0	0	0
P-CI000496	0	0	0	0	0	0	0	0	0	0	0	0
P-CI000497	0	0	0	0	0	0	0	0	0	0	0	0
P-CI000498	0	0	3.06348	0	0	0	0	0	2.77697	0.706695	13.3385	1.52566
P-CI000499	2.32451	0	0	0	0	0	0	0	0	0	0	0
P-CI000500	0	0	0	0	0	0	0	1.4715	0	0	0	0
P-CI000501	8.75056	0	0	0	0	0	2.55657	0	0	0	0	0
P-CI000502	0	0	0	0	0	0	0	0	0	0	0	0
P-CI000503	0	0	0	0	0	0	0	0	0	0	0	0
P-CI000504	0	0	0	0	0	0	0	0	0	0	0	0
P-CI000505	0	0	3.4247	0	0	0	2.86755	0	0	0	1.6568	0.852778
P-CI000506	0	0	0	0	0	0	1.17293	0	1.26981	0	0	0
P-CI000507	0	0	0	0	0	0	0	0	0	0	0	0
P-CI000508	0	0	0	0	3.82785	0	0	0	1.16134	0	0.929696	3.82822
P-CI000509	0	0	0	0	0	0	0	0.96476	0	0	0	0
P-CI000510	0	0	0	0	0	0	0	1.35641	0	0	0	0
P-CI000511	0	0	0	0	0	0	0	0	0	0	0	0
P-CI000512	0	0	0	0	0	11.7995	0	0	0	0	0	0
P-CI000513	0	0	0	0	0	0	0	0	0	0	0	0
P-CI000514	0	0	0	0	4.26348	0	0	0	0	0	0	4.26389
P-CI000515	0	3.78147	0	0	0	1.89181	0	0	2.29196	0.8749	0	0
P-CI000516	0	0	0	0	0	0	0	0	0	0	0	3.80908
P-CI000517	0	0	0	0	0	8.67081	0	0	0	4.00996	0	0
P-CI000518	0	0	0	0	0	0	0	0	0	0	0	0
P-CI000519	0	0	0	0	0	0	0	0	0	0	0	0
P-CI000520	7.69129	0	0	3.81672	0	8.03191	8.98835	10.2231	19.4616	13.0007	7.78987	24.0573
P-CI000521	0	0	0	0	0	0	0	0	0	0	0	0
P-CI000522	0	0	7.62941	0	0	0	0.532352	1.21096	1.15265	0	0	0
P-CI000523	0	0	0	0	0	0	0	0	0	0	0	0
P-CI000524	0	0	0	0	0	0	0	0	0	0	0	0
P-CI000525	0	0	0	0	0	2.05116	1.14771	1.30536	0	0.948593	0	0
P-CI000526	0	24.082	9.66125	4.58006	14.433	7.22872	1.34825	1.53346	7.29808	0	2.33696	0
P-CI000527	16.4196	0	0	0	0	0	0	2.72807	0	0	0	0
P-CI000528	11.9782	0	0	23.7763	6.24379	0	0	35.8226	30.309	0	0	0
P-CI000529	0	0	0	0	0	0	2.59279	0	0	0	0	0
P-CI000530	0	8.73202	0	0	0	0	0	0	0	2.02029	0	0
P-CI000531	0	0	0	0	0	0	0	0	0	0	0	0
P-CI000532	12.9705	0	0	0	0	6.77247	3.78947	0	4.10247	0	0	0
P-CI000533	0	0	0	0	2.08126	0	0	0	0	0	0	0
P-CI000534	0	0	0	0	0	0	0	0	0	0	0	0
P-CI000535	0	0	0	0	0	0	0	0	0	0	0	0
P-CI000536	18.9785	0	4.96655	0	2.47319	0	2.77238	1.57661	6.00275	8.01992	14.4163	7.42028
P-CI000537	0	0	0	0	0	22.0105	12.3158	14.0076	0	10.1791	0	21.9754
P-CI000538	0	0	0	3.30627	0	0	0	0	0	0	32.0533	1.73666
P-CI000539	0	0	0	3.68734	0	0	0	0	0	0	0	0
P-CI000540	3.92132	0	0	7.78364	8.17612	4.09498	2.2913	6.51515	4.96113	8.52206	5.95737	6.13268
P-CI000541	0	0	0	0	0	0	0	0	0	0	0	0
P-CI000542	0	0	0	0	0	0	0	0	0	0	0	0
P-CI000543	0	0	0	0	0	0	0	0	0	0	0	0
P-CI000544	0	0	0	0	6.41917	0	0	0	0	0	0	0
P-CI000545	0	0	0	2.09993	0	0	0	0	0	0	0	0
P-CI000546	0	0	0	0	0	0	0	0	0	0	0	0
P-CI000547	0	0	0	0	4.43733	4.44484	0	0	0	0	0	1.10944
P-CI000548	0	0	0	0	0	0	2.48707	1.41436	0	0	0	0
P-CI000549	0	0	0	13.3196	11.6593	21.0223	2.61396	8.91911	2.82987	7.56164	6.79626	11.6604
P-CI000550	0	0	0	0	0	0	0	0	0	0	0	0
P-CI000551	0	0	0	24.4192	0	0	5.22792	0	11.3195	2.16047	5.66355	6.99626
P-CI000552	0	0	0	6.70081	0	4.7004	0	0	0	0	0	0
P-CI000553	0	0	0	0	0	0	0	0	0	0	0	1.7158
P-CI000554	0	0	0	0	0	0	0	0	0	0	0	0
P-CI000555	0	0	0	0	0	0	0	0	0	0	0	0
P-CI000556	0	0	0	8.82567	0	0	5.1961	5.90989	8.43794	2.14732	2.25164	9.27158
P-CI000557	0	0	0	6.56598	4.59804	4.60582	1.28857	0	0	6.39012	7.8173	1.14962
P-CI000558	0	0	0	4.37732	4.59804	4.60582	0	1.46558	1.39501	0	4.46703	4.59848
P-CI000559	0	0	0	4.35978	0	9.17473	2.56681	1.45971	0	2.1215	3.33684	0
P-CI000560	0	0	0	0	0	0	0	0	0	0	0	0
P-CI000561	0	0	0	0	0	0	0	0	0	0	0	0
P-CI000562	0	0	0	0	0	0	0	0	0	0.862076	0.903955	0.930556
P-CI000563	0	0	0	6.53312	0	0	0	2.18737	0	0	0	0
P-CI000564	0	0	0	0	0	0	3.02085	0	3.27037	1.24838	0	0
P-CI000565	0	0	0	6.21579	0	0	1.82977	0	0	0	0	0
P-CI000566	0	0	0	0	0	0	0	0	0	0	0	0
P-CI000567	0	0	0	0	0	0	0	0	0	0	3.24578	0
P-CI000568	0	0	6.02243	0	0	0	3.36178	3.82359	0	1.38928	0	2.99927
P-CI000569	0	0	0	0	0	0	0	0	0	0	0	0
P-CI000570	0	0	0	0	0	0	0	0	0	0	0	0
P-CI000571	0	7.03935	0	0	1.75787	0	0.985261	0	0	1.62866	2.56167	1.75803
P-CI000572	0	0	0	0	0	0	0	0	0	0	0	0
P-CI000573	0	0	0	0	5.27766	0	0	0	0	4.88974	10.2546	0
P-CI000574	0	0	6.73876	1.5973	0	0	2.82123	0	0	1.55452	1.63004	0
P-CI000575	0	0	0	0	0	3.89302	0	2.47753	4.71645	0	0	0
P-CI000576	0	0	0	0	0	0	0	0	0	0	0	0
P-CI000577	0	0	0	0	0	0	0	0	0	0	0	0
P-CI000578	0	0	0	0	0	0	6.09924	0	0	5.04109	0	0
P-CI000579	0	0	0	0	0	0	0	0	0	0	0	0
P-CI000580	0	0	0	3.30126	0	0	1.94361	0	0	0	0	0
P-CI000581	0	0	18.0673	0	0	0	0	0	0	0	0	0
P-CI000582	0	0	0	0	0	0	0	0	2.11377	0	0	0
P-CI000583	0	0	0	0	0	0	0	0	0	0	0	0
P-CI000584	0	0	0	5.13096	0	0	0	3.43582	0	0	0	0
P-CI000585	0	0	0	0	1.62998	0	0	0	0	0	0	1.63013
P-CI000586	0	0	0	0	8.72224	0	9.7774	2.78013	0	0	0	0
P-CI000587	0	0	0	43.9159	28.3879	17.7725	1.98888	13.5726	8.61264	9.86301	10.3421	3.54883
P-CI000588	0	0	0	0	0	0	0	0	0	0	0	0
P-CI000589	0	0	0	0	0	0	0	0	0	0	0	2.29924
P-CI000590	7.61117	0	0	0	0	0	0	0	0	0	0	0
P-CI000591	0	0	0	0	0	0	0	0	0	0	0	0
P-CI000592	0	0	0	0	0	0	0	0	0	0	0	0
P-CI000593	0	0	0	0	0	0	0	0	0	0	0	0
P-CI000594	0	0	0	0	0	0	0	0	0	0	0	0
P-CI000595	0	0	0	0	0	0	0	0	0	0	0	0
P-CI000596	0	0	0	5.08301	0	0	2.99262	0	9.71941	0	0	0
P-CI000597	0	0	0	0	2.53351	0	5.68	0	0	0	0	1.26688
P-CI000598	0	0	0	0	0	0	0	0	0	0	0	0
P-CI000599	0	0	2.32007	0	1.15532	0	0.647543	2.94598	0	2.67601	0.561201	0
P-CI000600	18.3817	43.1659	43.2933	34.2064	31.1404	11.9973	53.704	38.1758	45.0584	37.7289	22.108	33.539
P-CI000601	147.299	185.004	130.669	63.1845	59.8635	56.0541	103.576	89.5974	116.079	103.09	90.3975	72.2336
P-CI000602	11.3576	0	11.8888	0	0	0	0	3.77406	0	2.74256	2.87579	2.96042
P-CI000603	17.583	24.4683	30.6758	8.72538	9.16534	15.3014	1.71235	1.94758	16.6841	21.2292	25.2286	13.7493
P-CI000604	29.7559	13.8027	10.3826	11.4847	3.4468	13.8105	4.82971	9.8877	8.36583	1.59673	5.02288	8.61782
P-CI000605	190.386	204.075	226.223	160.867	166.296	193.445	135.3	165.855	120.435	134.192	148.529	138.146
P-CI000606	185.004	134.576	205.394	16.692	11.6891	11.7089	39.3096	29.8064	14.1855	54.1498	45.4243	62.8351
P-CI000607	0	13.3789	0	0	0	0	0	0	0	0	0	0
P-CI000608	0	0	0	0	0	0	0	0	0	6.45506	0	6.96782
P-CI000609	0	0	0	0	0	0	0	0	0	0	0	0
P-CI000610	0	0	0	147.438	141.106	131.002	115.739	111.892	66.8258	73.3388	117.024	68.8387
P-CI000611	7.63769	7.97139	0	0	0	3.98797	2.23143	2.53796	0	0	3.86779	0
P-CI000612	0	4.09265	12.3142	0	0	8.18996	2.2913	9.12121	1.24028	5.68138	12.9076	6.13268
P-CI000613	31.2401	70.6444	38.1516	10.3351	10.8562	21.7491	38.0297	24.2221	9.88101	20.1165	10.5469	31.2145
P-CI000614	0	0	0	0	0	0	0	0	0	0	0	0
P-CI000615	0	0	0	0	0	0	0	0	0	0	0	0
P-CI000616	6.1401	6.40838	0	57.8922	54.4101	57.7083	46.6412	30.6048	19.4207	20.7574	18.6564	48.0136
P-CI000617	49.2588	82.2576	159.845	102.665	136.086	110.597	60.4441	70.3841	79.4589	66.6104	53.6319	62.9139
P-CI000618	0	0	0	0	0	0	0	0	0	2.71443	1.42315	0
P-CI000619	0	0	0	0	0	0	0	0	0	0	0	0
P-CI000620	10.4881	21.8927	0	46.8415	76.5387	49.2867	18.3853	83.6433	36.4904	37.9891	34.5233	35.5392
P-CI000621	278.274	326.099	321.952	101.751	66.1647	61.1785	32.8055	47.0455	41.6917	42.4395	22.2506	44.5382
P-CI000622	38.1694	34.1461	34.247	24.3529	39.7925	34.1656	20.7101	27.1789	10.348	18.4338	24.852	27.0046
P-CI000623	109.105	56.936	36.339	7.38301	25.851	7.76842	20.2848	14.8315	10.9801	29.9386	30.1373	28.4388
P-CI000624	165.988	259.86	163.531	116.287	178.136	73.924	32.8055	55.1568	38.6034	41.2606	59.3349	52.1733
P-CI000625	0	0	0	0	0	0	0	0	0	0	0	0
P-CI000626	7.0939	18.5096	3.71286	128.49	103.538	83.3408	70.4669	66.0033	75.1655	62.5242	79.9313	68.4154
P-CI000627	0	0	0	0	0	0	0	0	0	0	0	0
P-CI000628	116.816	35.8588	64.7364	68.1984	46.5642	32.2913	134.508	127.868	82.5896	101.217	85.2551	118.213
P-CI000629	0	0	0	0	0	0	0	0	0	0	0	0
P-CI000630	350.448	308.386	294.91	242.104	257.894	434.139	120.455	150.702	176.046	116.151	118.313	118.213
P-CI000631	6.60246	6.89093	6.91128	0	0	0	0	0	0	0	0	0
P-CI000632	54.8004	92.9415	107.557	3.39926	3.57067	0	12.0079	2.27623	4.33324	0	0	0
P-CI000633	66.8438	76.9814	62.7321	34.3143	39.649	48.1408	53.8734	37.5303	51.0329	37.848	54.2772	57.0761
P-CI000634	21.1994	13.2754	26.6292	31.5599	19.8907	42.0627	12.3872	25.3599	22.7977	12.2858	35.4273	17.6824
P-CI000635	12.361	0	4.31306	0	4.29554	2.1514	0	0	0	0	0	1.07399
P-CI000636	0	0	0	0	0	0	0	0	0	0	0	0
P-CI000637	4.50106	0	4.71159	0	2.34623	2.3502	0	1.49567	0	2.17378	0	0
P-CI000638	364.098	333.475	256.678	47.9354	38.7326	73.7166	78.1529	66.6665	141.014	73.5658	45.1548	71.6623
P-CI000639	33.3387	0	17.449	0	0	4.35189	0	8.30867	2.63619	4.02521	8.44149	8.68991
P-CI000640	20.3593	28.3318	0	0	14.15	7.08698	19.8272	4.51018	2.14649	4.91624	6.87342	7.07568
P-CI000641	0	14.9529	0	14.2191	0	0	25.1145	0	13.5945	17.2979	3.62764	3.73439
P-CI000642	10.3887	16.2639	10.8746	18.0435	16.2457	27.122	7.58791	1.72605	9.8576	12.543	5.26093	5.41575
P-CI000643	0	0	0	0	0	0	0	0	0	0	0	0
P-CI000644	0	0	0	0	0	0	0	0	0	0	0	0
P-CI000645	0	0	0	0	0	0	0	0	0	0	0	0
P-CI000646	0	0	0	0	0	0	0	0	0	0	0	0
P-CI000647	0	0	0	0	0	0	0	0	0	0	0	0
P-CI000648	0	0	0	0	0	0	0	0	6.73124	0	0	0
P-CI000649	0	0	0	0	0	0	3.44312	3.91609	0	5.69156	23.8722	10.7514
P-CI000650	14.8611	0	7.77812	35.0297	46.4792	42.678	30.3928	30.8641	36.4286	36.7829	31.044	39.7048
P-CI000651	0	0	0	10.0255	22.8172	28.1302	5.90249	7.83219	11.715	8.1308	10.2309	18.431
P-CI000652	130.97	107.915	129.88	263.389	229.96	233.948	128.89	112.237	82.8493	76.5675	106.468	50.3085
P-CI000653	565.237	546.767	548.382	454.945	535.375	496.69	422.919	320.676	337.938	294.619	282.75	395.281
P-CI000654	41.3588	71.9431	79.3711	3.42064	21.5587	10.7976	6.0417	0	15.2617	14.9806	26.1806	28.7477
P-CI000655	480.532	501.528	516.79	6.53312	0	6.87416	0	10.9368	2.08204	7.94767	3.3335	12.0106
P-CI000656	13.1653	6.87024	13.7811	0	0	0	0	2.18737	0	1.58953	1.66675	1.7158
P-CI000657	8.91064	9.29996	18.6548	26.5308	27.8686	55.8316	31.24	38.4923	33.8204	34.427	29.3308	37.1617
P-CI000658	0	9.45368	0	4.49489	4.72154	0	5.29272	3.00989	8.59485	19.6853	9.17402	2.361
P-CI000659	0	0	0	0	0	0	0	0	0	0.520467	0	0
P-CI000660	44.735	58.362	81.9481	11.0996	5.82966	52.5557	13.0698	0	7.07467	13.5029	14.1589	26.236
P-CI000661	0	0	0	0	0	0	0	0	0	3.45957	0	0
P-CI000662	10.2431	53.453	32.1665	20.332	21.3573	53.4835	44.8892	40.8445	45.3572	56.889	38.9039	40.0487
P-CI000663	0	0	0	30.6412	48.2794	59.1081	3.00667	13.6788	42.3152	19.8804	5.21153	8.04734
P-CI000664	0	0	0	0	0	0	0	0	0	0	0	0
P-CI000665	9.59307	30.0366	20.0836	54.7452	115.011	67.6209	58.857	44.6281	28.825	76.4437	82.5863	50.0097
P-CI000666	1.62131	0	0	1.60912	0	0	0.473683	0	0	0	0	0
P-CI000667	0	0	0	25.5344	8.04657	10.7469	6.01333	10.2591	11.3925	7.45514	11.7259	2.68245
P-CI000668	0	0	0	0	0	0	0	0	0	0	0	0
P-CI000669	0	0	0	0	0	0	0	0	0	0	0	0
P-CI000670	51.9162	12.041	12.0766	294.841	267.612	271.077	124.713	138.011	211.644	79.3972	83.2542	99.2364
P-CI000671	0	0	0	0	0	0	0	0	0	0	0	0
P-CI000672	0	0	25.6661	0	2.55618	0	0	0	3.10209	0	2.48335	2.55643
P-CI000673	24.0881	0	25.2148	0	0	0	0	0	0	5.81665	0	0
P-CI000674	3.77283	27.5637	11.8479	9.36114	1.96663	9.8498	3.30681	3.76107	1.19332	0	4.77649	4.91705
P-CI000675	0	0	0	0	0	0	0	0	0	0	0	0
P-CI000676	0	0	0	0	0	0	0	0	0	0	0	0
P-CI000677	17.6776	46.1248	0	4.38615	0	0	2.58234	2.93707	2.79564	6.403	4.47603	0
P-CI000678	8.33466	17.3976	23.2654	2.75732	8.68907	1.45063	4.87011	2.76956	7.02984	26.1638	22.5107	23.1731
P-CI000679	0	0	0	0	1.44818	1.45063	0	1.84637	3.51492	0.670868	0	1.44832
P-CI000680	0	0	0	0	0	0	0	0	0	0	0	0
P-CI000681	5.48004	5.71948	9.17819	1.63165	6.28437	4.57819	5.12336	5.82715	3.81325	3.7052	4.99525	9.42746
P-CI000682	0	0	0	7.93988	0	0	0	0	0	0	0	0
P-CI000683	5.26927	0	11.0315	88.9038	71.4133	74.2855	40.0262	12.2566	34.9992	10.1791	4.00261	4.12039
P-CI000684	0	0	0	3.57817	0	3.76496	0	0	0	0	0	0
P-CI000685	0	0	0	3.54321	0	14.9127	0	0	0	0	0	0
P-CI000686	0	0	0	330.46	433.904	336.845	40.5329	25.3555	28.5226	1.67505	3.51284	7.23242
P-CI000687	0	0	0	0	0	0	0	0	0	0	0	0
P-CI000688	0	0	0	0	0	0	0	0	0	0	0	0
P-CI000689	0	0	0	9.97949	5.24134	0	0	3.34126	12.7214	0	5.092	0
P-CI000690	8.73313	0	0	0	0	0	0	5.80393	2.76222	2.10882	0	2.27634
P-CI000691	0	7.72902	7.75185	14.6995	0	0	2.16358	0	2.34229	3.57645	1.8751	1.93027
P-CI000692	0	0	0	0	0	0	0	0	0	0	0	0
P-CI000693	0	0	0	0	0	0	0	0	0	0	0	0
P-CI000694	0	0	0	0	0	0	0	0	0	0	0	0
P-CI000695	0	0	0	0	0	0	0	0	0	0	0	0
P-CI000696	0	0	0	0	0	0	0	0	0	0	0	0
P-CI000697	0	0	0	0	0	0	0	0	0	0	0	0
P-CI000698	0	0	0	0	0	0	0	0	0	0	0	0
P-CI000699	0	0	0	0	0	0	0	0	0	0	0	0
P-CI000700	0	0	0	0	0	0	0	0	0	0	0	0
P-CI000701	0	0	0	0	0	0	0	0	0	0	0	0
P-CI000702	6.74467	0	0	6.69393	14.0629	21.1301	37.4399	42.583	61.8653	26.0586	44.4023	33.4027
P-CI000703	0	0	0	0	0	0	0	0	0	0	0	0
P-CI000704	0	0	0	0	0	0	0	0	0	0	0	0
P-CI000705	0	0	0	0	0	0	0	0	0	0	0	0
P-CI000706	0	0	0	0	0	0	0	0	0	0	0	0
P-CI000707	0	0	0	0	0	0	0	0	0	0	0	0
P-CI000708	0	0	0	0	0	0	0	0	0	0	0	0
P-CI000709	0	0	0	0	0	0	0	0	0	0	0	0
P-CI000710	0	0	0	0	0	0	0	0	0	0	0	0
P-CI000711	0	0	0	0	0	0	0	0	0	0	0	0
P-CI000712	0	44.4231	0	0	0	0	12.4353	0	13.4625	5.13898	10.7772	0
P-CI000713	0	0	0	0	0	0	0	0	0	0	0	0
P-CI000714	0	0	0	0	0	0	0	0	0	0	0	0
P-CI000715	7.88495	8.22946	57.7763	19.5641	20.5506	8.23415	23.0367	7.86036	19.9516	0	21.9616	16.4421
P-CI000716	32.1829	70.9103	44.9177	10.647	22.3676	28.0069	31.3419	17.8237	27.1446	41.4472	36.2172	38.215
P-CI000717	123.953	115.751	129.751	116.546	166.631	139.662	97.2066	108.392	105.236	96.0958	105.72	90.1254
P-CI000718	47.6525	6.21682	62.3518	8.86764	9.31478	27.9916	26.1041	17.814	32.0283	20.137	33.181	34.1575
P-CI000719	7.17126	7.48459	0	2.37244	0	0	0	0	0.756072	1.73167	0.605265	2.49231
P-CI000720	163.201	230.449	190.933	236.609	161.801	223.897	248.689	291.357	265.181	302.134	302.227	311.955
P-CI000721	84.3083	14.6653	44.1259	6.97285	21.9733	44.021	20.5263	37.3535	39.9991	13.5722	24.9051	7.32515
P-CI000722	65.2386	68.089	95.6061	38.8487	81.6152	54.5022	125.797	125.735	115.553	132.329	161.883	149.642
P-CI000723	0	0	0	0	0	0	0	0	0	0	0	0
P-CI000724	53.7918	49.1243	7.03849	16.6835	24.5346	49.1523	45.183	29.0464	51.0418	32.4733	30.6457	45.5687
P-CI000725	0	10.674	10.7055	10.1502	21.324	21.3601	5.97592	18.1249	4.31302	6.58556	12.0846	17.7717
P-CI000726	365.336	324.104	439.788	108.776	85.696	85.841	106.737	145.679	231.106	88.2191	175.759	152.363
P-CI000727	20.2216	4.22102	0	20.0694	8.43257	12.6703	8.2711	13.439	12.7918	10.7426	6.14422	11.5959
P-CI000728	22.8335	30.64	3.4145	6.47479	18.7035	22.1415	50.5093	54.196	40.2372	120.514	165.187	104.58
P-CI000729	0	3.37931	10.1679	0	5.06328	8.45308	69.0556	76.3899	57.3498	245.502	204.139	274.287
P-CI000730	0	7.6387	7.66126	7.26387	11.4452	0	7.48404	3.64805	3.47238	4.41832	3.70637	0.953859
P-CI000731	28.013	29.2369	18.327	10.4259	12.7768	18.2835	14.3225	25.5985	17.7206	19.4477	23.0523	20.9925
P-CI000732	15.2223	7.94372	7.96717	3.77696	3.96741	7.94824	17.7894	15.1749	2.40735	5.5137	25.0534	15.8711
P-CI000733	4.83889	0	5.06522	7.20374	2.52232	12.633	21.206	35.3745	26.0185	39.7278	30.6307	46.6675
P-CI000734	0	0	8.10794	42.2806	24.225	4.04434	15.8408	0	4.89977	29.9259	3.92246	6.05683
P-CI000735	0	0	0	0	0	0	0	0	1.52378	0	0	0
P-CI000736	39.027	40.7322	0	6.45557	10.1716	37.3591	20.9039	10.807	34.9745	15.7067	18.1167	13.5635
P-CI000737	64.4711	11.2147	44.9911	26.6609	39.2073	22.4421	15.6966	35.7056	27.1889	57.083	81.6218	53.215
P-CI000738	32.047	6.68945	6.7092	6.36119	26.7278	3.34663	11.2354	12.7788	12.1635	10.8339	38.9494	11.6945
P-CI000739	76.9129	40.1367	32.2042	93.5095	90.2063	76.3031	70.7832	102.231	86.3606	78.9329	101.268	71.1696
P-CI000740	321.844	226.963	264.055	138.129	208.572	168.049	264.3	219.674	206.345	401.187	323.766	292.483
P-CI000741	16.3889	21.3812	8.57774	2.0332	10.6786	6.41802	1.19705	1.36148	9.07145	3.95749	2.07487	5.33983
P-CI000742	274.002	281.706	244.01	249.618	317.629	215.67	106.338	103.28	99.5998	162.942	142.899	189.743
P-CI000743	64.9049	86.2155	67.9408	48.3125	47.6729	52.375	25.8581	31.3709	41.991	48.4433	54.5317	34.6047
P-CI000744	8.73313	31.9015	0	8.66744	13.6567	4.55995	22.9633	26.1177	15.1922	34.7956	21.007	18.2107
P-CI000745	2.38522	2.48943	2.49679	0	0	1.24543	0	0.792594	0	0	0.603948	0
P-CI000746	2.43557	7.62597	0	7.25176	15.2348	16.5323	4.26946	3.23731	7.70353	14.1151	27.7514	24.759
P-CI000747	21.757	45.4152	11.3873	124.162	141.763	136.323	47.6739	104.831	89.4604	78.8062	50.9579	49.622
P-CI000748	58.7147	47.6623	81.9481	45.3235	51.0095	51.0959	40.0262	75.8743	45.3958	66.1643	54.5117	42.512
P-CI000749	190.61	160.681	157.318	34.5611	26.7501	36.3652	5.35468	9.7444	20.8691	4.42571	13.9221	5.73272
P-CI000750	0	8.0556	0	3.83016	0	0	0	0	0	0	0	0
P-CI000751	7.18105	3.7474	7.51694	0.89088	1.8716	1.87477	1.04901	2.38622	2.27131	10.8377	6.36396	7.95507
P-CI000752	29.6218	12.3664	0	14.6995	0	0	19.0395	3.93726	7.49533	4.29174	3.00015	0
P-CI000753	2.21416	4.6218	4.63545	1.09875	2.30831	1.15611	5.17511	4.41451	2.80128	1.60398	3.36381	5.77133
P-CI000754	65.6463	98.3035	64.2353	51.6971	46.865	48.4346	41.694	42.2051	44.6865	66.8536	51.6726	44.6376
P-CI000755	0	10.4465	0	625.837	584.35	486.041	517.599	515.53	525.529	480.976	430.844	365.254
P-CI000756	0	0	0	0	0	0	0	0	0	0	0	0
P-CI000757	0	0	0	0	0	0	0	0	0	0	0	0
P-CI000758	0	0	0	0	0	0	0	0	0	0	0	0
P-CI000759	0	7.65147	0	21.828	53.5003	42.1071	40.6956	82.8274	46.3758	24.784	46.407	82.169
P-CI000760	0	0	0	3.54321	7.44373	0	6.25817	0	0	8.62076	5.42373	5.58334
P-CI000761	0	0	0	0	0	0	0	0	0	0	0	0
P-CI000762	0	0	0	0	0	0	0	0	0	0	0	0
P-CI000763	0	0	0	0	0	0	0	0	0	0	0	0
P-CI000764	0	0	0	0	0	0	0	0	0	0	0	0
P-CI000765	7.35576	0	7.69982	18.2511	30.6742	26.8853	12.8944	53.774	25.5923	5.32867	5.58753	9.5866
P-CI000766	0	0	0	0	0	0	4.64072	0	0	0	0	0
P-CI000767	0	0	0	0	0	0	0	0	3.06778	0	0	0
P-CI000768	16.8293	4.39115	4.40412	12.527	4.38623	17.5746	12.2921	8.38841	10.646	9.14363	12.7838	13.16
P-CI000769	63.7956	58.593	40.0677	62.0494	89.1211	73.283	78.2818	89.8833	74.2552	67.7819	82.0589	51.8815
P-CI000770	3.6382	24.6816	26.6586	2.70813	6.63759	4.74916	18.0699	12.694	8.05514	9.22457	18.4242	14.2248
P-CI000771	0	0	0	0	0	3.45785	0	0	0	0	1.67682	10.357
P-CI000772	18.6079	50.4945	50.6436	62.7911	29.0988	52.4665	59.8015	43.2832	43.5531	90.7654	94.2323	86.3347
P-CI000773	0	0	6.53717	0	3.25531	3.26082	0	0	5.92579	3.01604	0	8.13905
P-CI000774	111.407	75.4217	113.467	56.7789	67.4895	53.4541	67.7367	55.0297	58.0939	94.5205	57.1801	71.4202
P-CI000775	0	0	0	0	0	0	0	0	0	0	0	0
P-CI000776	83.0309	181.983	104.298	84.4665	90.8897	121.391	70.3491	88.2901	73.5337	55.137	38.894	42.2028
P-CI000777	0	0	0	5.2549	11.0397	0	6.18763	3.51881	3.34936	2.55708	2.6813	2.7602
P-CI000778	0	0	0	0	0	0	0	0	0	0	0	0
P-CI000779	10.3887	16.2639	16.3119	0	8.12284	8.13659	7.58791	13.8084	1.64293	6.2715	2.63047	4.06181
P-CI000780	30.6576	15.9985	5.34859	7.60674	2.66343	8.00383	13.4354	3.39577	17.7774	9.87067	7.76263	13.3184
P-CI000781	29.3443	42.8769	43.0035	5.82471	4.58881	1.53219	12.8598	13.6513	11.1376	9.21164	5.94408	11.4731
P-CI000782	11.8232	9.8718	2.47524	0	0	1.23468	0	0	0	0	0	0
P-CI000783	22.953	53.9008	0	22.7804	2.99113	5.99239	13.4119	17.1611	14.5197	13.8564	18.8884	8.97426
P-CI000784	82.2611	75.7546	40.5218	67.2349	42.8795	48.0053	49.4806	69.1411	58.1591	53.7494	80.865	64.3254
P-CI000785	22.6314	6.74864	3.38429	14.4393	13.4822	15.1931	17.0023	17.1892	32.723	16.3947	8.18626	16.0116
P-CI000786	0	0	0	35.6644	56.1941	62.5436	55.993	59.7044	49.2521	52.0637	54.5929	37.4663
P-CI000787	24.2063	16.8426	14.077	36.0364	29.4416	21.0653	35.3606	49.1554	36.58	29.226	42.904	37.8571
P-CI000788	46.3102	0	0	0	4.02329	8.06019	0	10.2591	0	1.86378	11.7259	8.04734
P-CI000789	22.0203	20.8931	31.4321	38.7423	14.6088	17.7692	35.0915	27.2732	27.2262	15.952	36.495	48.0048
P-CI000790	0	0	9.27089	2.1975	6.92493	2.31222	1.29378	4.41451	9.80449	10.6932	1.12127	3.4628
P-CI000791	0	5.95779	0	0	0	0	0	0	0	0	0	0
P-CI000792	5.23154	5.46012	30.1193	93.4594	83.1735	60.0956	159.723	154.718	119.138	72.007	82.7906	93.4087
P-CI000793	0	0	0	0	0	0	0	0	0	0	0	0
P-CI000794	0	0	0	0	2.97555	0	0	0	0	0	0	0
P-CI000795	10.3032	18.8185	8.08888	177.672	177.233	162.738	230.28	198.575	228.933	148.656	111.527	120.181
P-CI000796	90.3303	87.9919	100.859	113.558	116.145	119.486	188.255	134.072	220.947	62.5289	112.835	69.0657
P-CI000797	108.995	18.9596	31.6926	18.0292	12.6256	12.6469	7.07646	14.085	13.4067	4.38659	3.06645	7.89173
P-CI000798	0	0	0	0	3.27866	0	0	0	0	0	0	0
P-CI000799	65.9253	0	0	73.6081	17.1821	0	28.8911	38.3365	15.6387	67.6568	79.2898	55.8473
P-CI000800	0	25.0305	10.0418	0	5.00049	5.00896	1.40136	0	4.55132	0	2.42901	2.50049
P-CI000801	0	0	0	1.09875	0	0	0.646889	0	0	0	0	0
P-CI000802	10.7452	22.4293	5.62389	2.66609	2.80052	0	1.56966	0	3.39862	1.29734	8.16218	1.4004
P-CI000803	0	26.9152	17.9964	17.063	76.1742	58.3495	87.9007	85.6934	54.3779	43.5906	56.5911	35.8501
P-CI000804	0	0	0	0	0	0	0	0	0	0	0	0
P-CI000805	0	0	0	0	0	0	0	0	0	0	0	0
P-CI000806	0	0	0	0	0	0	0	0	0	0	0	0
P-CI000807	0	0	14.8997	7.0634	29.6783	0	0	0	0	3.43711	3.60408	0
P-CI000808	0	0	0	0	0	0	0	0	0	2.14297	0	0
P-CI000809	4.80179	0	7.53958	1.19142	6.25746	0	0.701445	0	0.759384	0	0	0
P-CI000810	7.25833	20.2012	5.06522	98.4511	90.8037	56.8484	42.4119	52.2578	48.9761	7.01079	8.5766	12.6128
P-CI000811	0	0	0	0	0	0	0	0	0	0	0	0
P-CI000812	74.265	67.5086	65.2002	61.8183	54.9453	63.7944	4.19947	3.98029	3.78862	0.578486	1.21318	0.624439
P-CI000813	0	0	0	0	0	0	0	0	0	0	4.0513	0
P-CI000814	0	0	0	0	0	0	0	0	0	0	0	0
P-CI000815	40.5929	169.466	169.966	40.2876	0	77.7162	94.877	116.903	98.434	160.101	95.9308	81.1192
P-CI000816	0	0	0	0	0	0	0	0	0	0	0	2.48418
P-CI000817	64.7887	61.9845	67.8191	21.4338	36.5861	19.7336	23.6608	16.1467	17.0768	23.4672	27.3413	36.5896
P-CI000818	215.287	234.907	184.383	87.4096	86.7162	97.0821	85.7705	97.5527	21.6662	51.9863	39.6449	91.8259
P-CI000819	12.656	21.1343	7.94877	1.25608	1.31941	1.32165	2.21854	1.6822	3.20239	5.50096	5.12728	5.27816
P-CI000820	0	0	6.91128	3.2764	0	3.44743	3.85795	2.19396	4.17661	1.59432	1.67177	1.72097
P-CI000821	51.8382	69.5612	31.0074	55.1232	100.365	81.201	76.8071	59.0589	92.5205	64.3761	75.9414	60.8037
P-CI000822	0	29.3306	29.4173	6.97285	0	3.66842	2.05263	7.00379	4.44434	11.8757	7.11575	5.49386
P-CI000823	64.2349	8.38018	16.8099	0	8.37079	16.7699	14.0752	8.00433	5.07925	9.69441	10.1654	27.2077
P-CI000824	387.898	396.695	384.241	148.566	191.34	176.712	490.583	499.149	484.17	450.106	417.919	442.432
P-CI000825	6.33531	0	0	9.43148	0	26.4635	1.85092	12.6311	8.01523	26.0068	3.20826	14.862
P-CI000826	4.46439	9.3189	4.67321	17.7232	27.9254	46.6211	14.3475	25.2193	8.47232	9.70231	7.91283	13.964
P-CI000827	3.04024	12.6923	12.7298	22.6303	6.33905	26.9865	14.2118	6.06153	12.5009	12.4804	7.69803	11.0944
P-CI000828	4.1049	4.28425	8.59381	0	2.13972	12.8601	2.39858	12.2763	5.19339	2.97368	11.4332	19.2594
P-CI000829	0	35.4696	17.7872	8.43228	4.42873	8.87246	7.44674	2.82323	8.06183	12.3096	12.9076	15.5021
P-CI000830	18.2272	4.96267	4.14777	12.1911	12.3928	16.9654	13.6604	13.1669	19.0499	21.0501	20.2668	16.5253
P-CI000831	50.9771	34.2028	30.4923	21.683	32.2665	47.531	45.7443	82.277	39.1575	60.669	42.4108	31.3205
P-CI000832	22.8335	59.5779	55.7702	16.9963	17.8533	27.8189	11.1184	5.05829	24.0735	11.0274	21.199	22.8148
P-CI000833	291.77	203.012	313.249	193.05	183.286	179.69	323.488	385.328	288.685	299.885	310.664	390.008
P-CI000834	43.8403	35.951	36.0572	276.603	246.478	351.539	141.807	141.516	142.625	158.794	153.822	153.451
P-CI000835	0	2.99058	2.99941	0	1.49361	1.49614	0	0	2.71889	0	0.725527	0
P-CI000836	22.4822	35.1968	70.6014	11.1566	64.4551	41.0863	72.2525	127.002	145.775	149.294	133.776	125.992
P-CI000837	0	0	5.19128	0	0	2.58947	0	0	0	1.19754	7.53432	0
P-CI000838	21.8111	18.9701	19.0261	1.80392	11.3693	1.89809	7.43439	16.9113	4.59912	14.0448	12.8862	12.3179
P-CI000839	19.5716	61.2801	112.679	24.2804	25.5048	45.9863	77.1934	71.5387	68.0937	61.4383	81.7676	61.2173
P-CI000840	37.8527	28.7321	3.60211	3.41527	3.58748	23.3581	13.0698	10.2913	4.35364	12.4642	15.6837	15.2483
P-CI000841	4.28966	22.3854	31.4321	21.287	13.4162	2.23982	23.8121	19.956	31.2061	35.2186	29.3263	11.1812
P-CI000842	51.8382	27.0516	96.8981	23.8867	23.1611	32.8671	29.2083	38.1422	10.5403	33.9763	27.1889	26.0587
P-CI000843	28.2476	11.7927	5.91378	36.4457	23.559	17.6992	33.0113	13.1411	19.6559	39.5622	28.6097	23.5613
P-CI000844	106.517	93.618	93.8945	41.7301	58.4457	58.5446	16.379	24.2177	46.103	74.456	53.9414	30.6869
P-CI000845	9.44835	0	9.89029	4.68864	4.92506	4.93339	2.76043	3.13963	26.8959	0	0	0
P-CI000846	77.6464	6.23376	6.25217	8.8918	46.7008	24.9493	22.6852	19.8472	20.7806	17.3073	10.5864	29.58
P-CI000847	0	0	0	0	0	0	0	0	0	0	0	0
P-CI000848	0	0	0	0	0	2.4404	0	0	1.47829	0	0	0
P-CI000849	25.4348	21.7195	16.9429	8.03201	1.20529	6.03664	2.02664	4.61009	6.58213	12.2837	13.4659	18.0811
P-CI000850	132.159	76.1011	119.259	122.119	109.273	178.464	154.446	78.7453	129.727	125.451	106.159	104.532
P-CI000851	18.2415	19.0385	54.1016	31.6824	41.2038	31.7489	18.653	41.4204	30.7714	41.846	42.3392	34.8681
P-CI000852	24.881	7.79043	7.81344	3.70408	10.3756	15.5897	10.1769	6.61424	9.4436	9.01217	15.75	16.2134
P-CI000853	0	0	0	0	0	0	0	0	0	0.725089	0.760313	0.782687
P-CI000854	5.23779	5.46664	5.48279	0	0	8.20464	0.765137	0	0	0	0	0
P-CI000855	146.525	91.7563	141.108	43.6269	30.5511	55.0852	34.247	79.8506	53.7599	76.4251	86.0739	58.0528
P-CI000856	328.802	218.832	364.135	132.423	134.133	119.431	171.243	210.601	143.185	449.918	424.717	386.29
P-CI000857	36.382	42.7181	23.8023	51.9058	37.9291	47.4916	46.5035	40.8021	35.9605	52.7118	39.1514	49.7867
P-CI000858	4.71401	4.91998	9.86902	35.0892	14.7434	22.1525	31.6767	36.0281	40.2572	22.7662	17.9041	15.9735
P-CI000859	0	0	0	14.766	2.5851	2.58947	2.89783	0	1.56859	0	5.02288	6.46336
P-CI000860	22.6917	42.6296	47.5061	20.2689	2.36566	16.5876	9.28145	30.1612	24.4025	13.1507	12.6404	9.46354
P-CI000861	10.5895	62.6287	22.1695	12.2614	14.7197	36.8614	22.688	28.1505	31.2607	31.5373	35.7506	40.4829
P-CI000862	114.991	187.524	150.462	89.161	74.9254	63.7944	155.381	157.62	143.21	236.022	231.11	286.617
P-CI000863	147.362	115.351	279.588	63.9861	81.6152	57.7083	80.7252	165.266	81.5668	80.0644	107.274	81.623
P-CI000864	203.853	172.711	208.367	138.053	143.764	115.206	167.462	190.466	125.161	95.5546	79.55	72.5141
P-CI000865	3.91431	0	4.0974	1.94244	0	0	0	0	1.23807	0.945205	0	0
P-CI000866	10.3764	5.41489	21.7235	30.8951	13.522	13.5449	9.85261	13.7921	10.6664	10.0225	17.0778	8.79017
P-CI000867	181.295	194.95	195.525	141.764	97.3655	100.399	200.633	244.623	184.19	131.334	126.585	140.334
P-CI000868	0	0	0	0	0	0	0	0	0	0	0	0
P-CI000869	10.4881	0	10.9787	15.6138	5.46705	21.9052	16.8532	3.48514	18.2452	15.1956	15.9338	12.302
P-CI000870	5.0046	0	20.9548	4.96696	7.82612	2.61312	10.235	0	11.0804	3.62544	10.1375	3.91343
P-CI000871	122.63	103.99	40.1144	30.427	3.99515	4.00191	67.1769	45.843	7.27256	31.4628	40.7538	73.9174
P-CI000872	0	86.8781	87.1347	68.8458	57.8538	28.9759	8.10658	36.8807	8.77617	46.9013	56.2054	7.23242
P-CI000873	62.629	158.745	46.8275	66.5978	32.6461	37.373	15.6837	29.7304	76.4065	38.8884	29.4505	27.985
P-CI000874	276.886	270.923	313.991	128.814	150.344	87.347	155.049	115.01	167.856	154.616	154.824	207.494
P-CI000875	170.861	143.531	126.505	246.091	256.328	174.076	31.6557	40.1586	30.3162	95.5987	98.1324	89.0715
P-CI000876	0	0	0	0	2.17227	8.70378	1.21753	0	0	0	1.05519	0
P-CI000877	0	0	0	4.13599	2.17227	0	0	0	0	0	1.05519	0
P-CI000878	1512.74	1587.54	1522.43	800.313	708.159	741.997	97.4022	91.3954	96.2209	263.651	282.79	291.112
P-CI000879	7.1054	16.6857	14.8755	18.5114	22.2226	18.5502	36.8475	37.187	34.8344	22.7339	25.6374	15.7425
P-CI000880	8.36647	26.1961	8.75781	6.22766	8.72224	13.1055	21.9992	15.2907	26.4625	12.1217	15.8882	14.175
P-CI000881	0	6.54589	0	1.55617	4.90392	3.27481	3.66478	6.25231	2.97561	9.08695	4.76419	8.17398
P-CI000882	98.888	25.8021	25.8783	32.7147	0	25.8169	38.5215	38.3365	41.7033	55.7173	37.5583	19.3318
P-CI000883	36.4059	21.998	24.0687	18.066	13.983	25.012	11.756	32.4721	19.3935	22.209	20.8621	26.4704
P-CI000884	162.544	193.881	136.117	4.60917	2.42079	2.42489	1.35682	1.54321	0	2.24286	5.87954	1.21051
P-CI000885	173.97	72.6283	140.482	41.9319	15.5458	18.1674	17.4264	29.7304	26.7265	27.606	10.0685	33.6857
P-CI000886	14.9881	7.82151	27.4561	16.7348	3.90637	19.5649	12.0421	22.4121	26.0735	17.1914	8.5389	28.3239
P-CI000887	0	0	0	0	0	0	0	0	0	0	0	0
P-CI000888	0	0	0	0	0	0	0	0	0	0	0	0
P-CI000889	0	0	0	0	0	0	0	0	0	0	0	0
P-CI000890	0	0	0	0	0	0	0	0	0	0	0	0
P-CI000891	0	0	0	0	0	0	0	0	0	0	0	0
P-CI000892	0	0	0	0	0	0	0	0	0	0	0	0
P-CI000893	13.7863	14.3886	21.6467	10.2619	7.18624	12.5972	9.06254	12.598	10.9012	12.4838	14.8357	13.4755
P-CI000894	40.2489	32.3134	48.6133	27.655	45.1881	38.7982	56.9865	32.9217	46.0253	44.8572	38.413	45.1924
P-CI000895	21.8988	27.8727	18.4503	14.5777	9.46609	9.48212	14.0443	22.363	16.049	20.894	17.3108	19.4909
P-CI000896	5.93166	5.62802	6.77357	3.21111	0.843257	5.06811	3.1509	4.12129	1.70558	3.90638	2.18461	4.63836
P-CI000897	16.1178	8.41099	5.62389	5.33218	7.0013	8.41579	20.4055	8.92639	11.8952	18.1628	22.446	18.9053
P-CI000898	267.53	342.268	316.178	282.647	152.948	261.353	315.167	286.769	270.23	300.084	391.142	301.427
P-CI000899	9.24901	9.65312	0	0	0	4.82931	5.40439	3.07339	0	2.2334	2.34189	4.82161
P-CI000900	27.5973	57.6062	16.5075	21.5205	16.4405	4.11708	17.2775	20.961	16.2107	12.3761	18.9668	9.24865
P-CI000901	49.3311	47.0094	26.9418	26.6087	21.2423	22.3982	23.1854	34.2103	42.7388	48.6845	40.188	62.6149
P-CI000902	7.55868	3.94447	7.91223	1.87546	3.94004	1.97336	1.10417	1.25585	1.19538	13.6892	3.82778	12.8064
P-CI000903	0	0	0	0	0	0	0	0	0	0	0	0
P-CI000904	5.8041	14.1346	6.07559	2.88022	9.07636	2.02038	4.52194	7.71467	12.2386	11.6795	10.2874	9.58152
P-CI000905	84.3083	50.2811	63.037	29.8836	43.9467	50.3098	21.1127	36.0195	38.0944	26.1749	21.3472	18.8361
P-CI000906	269.289	354.13	321.349	45.4349	53.3407	81.5525	42.4848	19.6863	23.8488	24.71	30.0015	36.4997
P-CI000907	247.27	244.124	244.845	109.44	163.728	153.537	132.77	144.346	152.192	214.631	184.445	160.26
P-CI000908	241.64	54.0423	18.0673	8.56507	26.9909	117.158	70.5974	120.443	125.561	95.8602	100.517	107.974
P-CI000909	75.7318	4.39115	48.4453	98.1284	103.076	101.054	295.011	282.41	288.772	1151.08	1071.71	945.323
P-CI000910	456.233	476.167	321.127	757.271	865.16	852.934	936.116	808.552	1012.61	1195.39	1136.61	1099.67
P-CI000911	146.134	183.023	152.97	340.833	159.966	160.237	345.827	427.324	374.392	356.405	229.412	308.535
P-CI000912	0	0	15.0957	0	0	0	0	0	0	0	0	0
P-CI000913	0	0	19.9526	2.3647	2.48394	0	1.39222	3.16693	10.5505	18.4109	10.8592	8.69463
P-CI000914	2.31959	0	0	0	1.20911	1.21116	0	0	0	0.560121	0	0.604615
P-CI000915	0	11.9623	2.99941	0	0	4.48842	0	0	0	3.45957	3.62764	1.49376
P-CI000916	0	235.508	0	0	8.40157	4.20789	0	10.7117	5.09793	3.89202	4.08109	4.20119
P-CI000917	0	6.3286	15.8682	4.51354	12.643	9.49832	19.4872	0	9.58946	9.51742	13.8181	13.4345
P-CI000918	0	0	0	0	2.0927	2.09624	0	0	0	0.969441	0	0
P-CI000919	0	0	0	0	0	0	0	0	0	0	0	0
P-CI000920	0	0	0	0	0	0	0	0	0	0	0	0
P-CI000921	4.94812	10.3286	15.5387	22.099	15.4756	12.9181	8.67386	19.7308	18.7806	5.97421	23.8048	33.5336
P-CI000922	0	0	0	0	0	0	0	0	0	0	0	0
P-CI000923	14.558	41.241	19.5929	19.6087	16.2611	18.4604	27.95	21.4233	28.2853	32.6428	33.7019	24.9361
P-CI000924	25.4886	53.2044	0	5.42075	13.2862	1.90124	19.1488	18.1493	36.8541	50.1178	36.879	29.4223
P-CI000925	30.4447	6.35497	6.37374	18.1294	9.52177	12.7172	21.3473	24.2798	25.0365	7.35159	18.5009	9.52269
P-CI000926	22.8335	47.6623	119.508	90.647	166.631	47.6895	186.789	128.986	151.663	132.329	104.068	107.13
P-CI000927	0	0	0	59.6035	15.6522	15.6787	35.0915	0	142.463	14.5018	30.4125	23.4806
P-CI000928	93.1452	155.544	84.5017	86.2816	58.2635	58.3622	81.6399	76.3472	41.2455	61.4785	88.0498	56.6506
P-CI000929	6.25694	19.591	19.6488	7.24486	23.9177	15.2461	10.3588	18.7123	17.1515	15.1089	12.1462	15.2218
P-CI000930	44.735	21.549	50.4296	27.3222	14.3499	30.5452	2.01074	8.00433	8.70729	0	3.48526	0.896957
P-CI000931	0	0	0	0	0	0	0	0	0	0	0	0
P-CI000932	3.72159	0	0	0	0	0	0	0	0	0.898667	0	0
P-CI000933	21.3409	25.4552	67.0173	15.1288	39.7292	17.5105	14.2513	15.196	8.67853	22.0855	18.5267	30.1971
P-CI000934	0	0	0	11.2141	2.94488	5.89973	8.25283	3.75461	21.4428	10.9137	4.29146	8.83548
P-CI000935	7.43056	7.75522	15.5562	7.37467	0	0	0	4.93826	2.35023	0	0	3.87364
P-CI000936	5.08588	18.5783	13.3094	3.78572	3.97661	1.32778	0.742946	0	0	5.52649	0	0.662832
P-CI000937	10.1954	7.98066	5.33615	1.26484	1.32862	2.66174	1.48935	0	0	0	0	0
P-CI000938	93.6759	45.6254	91.5204	46.4856	19.5318	65.2164	65.6841	49.8047	59.2579	64.8448	72.7387	37.4396
P-CI000939	0	7.75522	0	7.37467	7.74653	0	4.34183	2.46913	0	3.58857	0	0
P-CI000940	71.8694	75.0095	37.6155	35.6644	18.7314	0	24.4969	43.7832	41.6748	49.1713	12.1318	21.8554
P-CI000941	0	15.2266	53.4503	3.61985	19.0119	9.52202	25.5742	20.6035	12.6897	9.68796	12.9291	6.65479
P-CI000942	48.7115	194.886	25.495	8.05751	12.6957	0	0	2.69775	2.56784	9.80213	14.3896	2.11615
P-CI000943	32.6723	21.6999	9.32742	11.7915	9.28954	15.5088	27.7689	15.7917	25.3653	12.1929	19.5538	28.6455
P-CI000944	4.89289	10.2133	10.2435	0	2.55048	10.2192	0	0	1.54758	0	0	2.55072
P-CI000945	139.122	127.493	60.3828	11.7869	31.8375	10.6305	35.689	31.5712	24.6847	43.4268	41.2405	47.7609
P-CI000946	2.66345	8.33945	8.36408	21.1473	15.2719	27.814	18.6757	11.5056	9.2667	39.8755	45.1846	44.4315
P-CI000947	0	44.4231	22.2771	58.0845	77.6533	66.6726	40.4148	49.5025	50.4843	61.6677	59.2749	66.5664
P-CI000948	10.4631	16.3804	27.3812	0	0	2.73162	13.756	3.47682	9.92818	6.31641	22.519	17.7272
P-CI000949	0	0	0	0	0	0	0	0	0	0	0	0
P-CI000950	0	0	0	0	11.3505	0	8.48238	2.4119	0	0	0	0
P-CI000951	0	0	12.6074	0	0	0	0	0	3.80944	0	6.09921	15.6967
P-CI000952	0	12.5703	0	137.465	43.9467	44.021	66.857	64.0346	45.7133	40.7165	33.5457	40.8115
P-CI000953	0	0	17.7872	16.8646	70.8597	17.7449	14.8935	11.2929	5.37456	8.20643	0	26.5749
P-CI000954	0	11.5545	0	0	5.77077	5.78054	0	3.67876	7.00321	0	2.80317	0
P-CI000955	37.7934	39.4447	7.91223	165.04	212.762	248.643	196.543	180.843	181.697	144.193	183.733	126.094
P-CI000956	7.46854	0	0	37.0618	44.7702	21.4481	32.7301	42.1898	27.1658	42.3813	33.0937	33.0942
P-CI000957	17.5361	27.4535	18.3564	4.35106	22.8523	32.0473	25.6168	5.82715	16.6396	8.46904	28.8615	22.8545
P-CI000958	44.8877	39.0408	23.4936	18.5625	7.79941	15.6252	26.2288	27.3458	26.029	21.6784	7.57718	35.1007
P-CI000959	32.1724	26.8625	15.7161	9.57914	48.0747	43.6765	18.799	17.8178	16.2814	32.629	23.8955	30.7484
P-CI000960	8.11858	25.4199	12.7475	6.04313	14.8116	14.8367	9.4877	9.44214	14.1231	9.80213	11.3061	13.755
P-CI000961	28.1028	25.6643	7.35432	12.2025	3.66222	14.6737	12.3158	10.5057	18.8885	9.33087	22.2367	28.3849
P-CI000962	0	0	0	0	0	0	0	0	0	0	0	0
P-CI000963	39.6745	113.872	31.1477	9.84402	0	15.5368	11.5913	9.8877	12.5487	14.3705	45.2059	5.17069
P-CI000964	20.8763	0	16.3896	15.5395	5.44101	0	9.14885	3.46854	1.65076	10.0822	1.3215	9.52269
P-CI000965	5.6788	0	0	2.81804	2.96014	11.8606	4.97736	1.88703	5.38848	2.74256	5.75159	4.44063
P-CI000966	8.43083	8.79919	0	4.18371	8.78933	22.0105	7.38946	11.2061	10.6664	4.07165	17.0778	2.19754
P-CI000967	35.3551	9.22496	55.5132	0	9.21462	0	49.0644	17.6224	11.1825	14.9403	42.5223	13.8233
P-CI000968	83.1885	147.599	52.2477	22.7048	21.6815	30.4054	38.887	35.9359	31.5742	36.1581	48.4465	44.4513
P-CI000969	45.1962	44.2228	11.8276	22.4281	13.252	33.9234	27.2343	15.0184	16.0821	23.1916	12.8744	25.7702
P-CI000970	8.11858	16.9466	25.495	16.115	4.2319	4.23906	23.7192	37.7686	43.6533	23.5251	28.7792	52.9038
P-CI000971	0	0	0	0	0	0	0	0	2.02725	1.5477	0	5.01194
P-CI000972	0	4.22882	0	10.0533	8.44815	4.23123	22.4916	8.0783	10.2524	9.78401	17.4408	11.6173
P-CI000973	3.27167	0	10.2741	4.87059	5.11618	11.958	6.69095	17.3945	6.20882	24.4907	28.994	30.7
P-CI000974	10.5895	11.0521	11.0848	26.2745	55.1987	44.2337	37.1258	21.1129	3.34936	43.4703	13.4065	57.9642
P-CI000975	109.161	91.8791	138.226	102.224	84.434	91.9315	79.731	82.4928	61.8139	105.438	88.7154	103.258
P-CI000976	0	42.3665	0	10.0719	10.5797	0	2.96491	3.37219	6.41961	4.90106	5.13915	2.64519
P-CI000977	28.1028	11.7323	52.9511	55.7828	8.78933	17.6084	18.0631	31.7505	35.5548	28.5016	54.0797	42.4858
P-CI000978	2.74002	8.57921	11.4727	9.51794	7.14133	5.72274	15.21	8.19443	11.2664	16.5411	26.3638	20.7118
P-CI000979	0	0	0	0	0	0	0	0	0	0	0	0
P-CI000980	0	0	0	0	0	0	0	0	0	0	0	0
P-CI000981	0	0	0	0	0	0	0	0	0	0	0	0
P-CI000982	624.308	492.309	566.375	309.806	361.586	173.855	356.689	304.266	412.48	405.361	474.233	437.562
P-CI000983	596.779	539.008	516.573	330.316	335.007	263.665	429.182	507.206	352.104	404.607	354.521	382.902
P-CI000984	175.361	45.7558	122.376	116.028	22.8523	30.5213	42.6946	14.5679	83.1981	21.1726	70.3036	49.518
P-CI000985	23.9565	37.5048	43.8848	17.8322	0	15.6359	8.7489	7.96059	15.1545	10.1235	22.7471	12.4888
P-CI000986	125.258	326.827	131.117	139.855	16.323	81.7534	109.786	166.49	148.568	7.56164	31.7159	106.11
P-CI000987	23.9752	28.5974	32.2671	18.6959	16.068	16.0952	50.0328	26.1766	21.6662	37.2174	32.0876	24.9971
P-CI000988	53.4638	83.6996	59.0737	25.0569	41.8029	20.1614	19.0911	19.7397	35.6993	23.6685	30.8349	24.0003
P-CI000989	36.5336	50.8398	25.495	9.0647	23.8044	14.3068	35.5789	20.2332	39.4806	31.6119	38.5436	39.6779
P-CI000990	40.1678	23.9559	96.1067	25.6279	50.8493	17.9772	33.5298	59.1105	18.1497	67.8964	33.4179	37.3928
P-CI000991	28.8423	37.6281	45.2871	37.5708	43.2238	37.6496	27.3864	44.3266	33.0694	30.4704	41.9923	32.8909
P-CI000992	13.3497	22.2927	27.9482	26.4985	18.0925	16.7291	19.5012	24.8417	26.1789	28.3677	26.3655	20.1821
P-CI000993	242.212	189.596	139.448	138.224	151.507	132.793	88.4558	100.607	111.084	131.598	101.193	116.798
P-CI000994	4.83355	2.52237	5.05964	0	1.25977	0	0	0.80308	3.05763	0	1.83582	1.88984
P-CI000995	13.4893	21.1181	35.3007	23.4288	14.0629	17.6084	15.7642	24.6533	10.6664	6.51464	15.37	8.79017
P-CI000996	7.33116	0	0	0	0	0	0	0	2.31879	1.77028	0	1.91091
P-CI000997	31.8453	55.3944	11.1116	21.0705	24.8996	36.0269	41.8676	29.9823	21.8236	30.7592	56.4436	38.7364
P-CI000998	0	0	7.88504	0	3.9265	3.93315	0	5.00614	4.76507	1.81895	1.90731	0
P-CI000999	0	0	2.54384	0	0.633377	0.63445	0	0	0	1.76047	0.307665	0.316719
P-CI001000	5.85318	3.05446	9.19044	7.26144	1.52552	6.1124	11.9705	9.72488	10.1822	2.82678	2.9641	9.91682
P-CI001001	0	8.5685	0	8.14805	21.3972	0	9.5943	2.72807	7.79009	3.9649	2.07876	2.13993
P-CI001002	3.48492	7.27437	0	0	10.8993	3.63926	4.07262	2.31604	1.10225	11.7813	9.70638	4.54182
P-CI001003	23.1959	56.4886	20.2341	61.3906	42.319	40.372	29.3667	39.824	33.0151	27.0725	35.2399	26.2
P-CI001004	28.1028	0	44.1259	3.48642	3.66222	22.0105	26.6842	14.0076	22.2217	30.5374	28.463	47.6134
P-CI001005	297.681	338.932	415.473	219.343	333.85	249.634	266.183	332.723	288.169	418.224	328.906	317.423
P-CI001006	0	0	21.6467	10.2619	0	10.7976	0	0	6.54073	0	0	5.3902
P-CI001007	45.3646	58.7099	83.5762	101.753	103.1	97.5897	73.6907	86.2254	56.8199	95.9602	78.1083	85.6096
P-CI001008	75.5868	39.4447	13.187	25.0061	52.5339	19.7336	22.0834	16.7447	35.8613	24.3363	6.37964	26.2695
P-CI001009	228.335	133.454	57.3637	54.3882	33.3262	57.2274	130.752	100.154	92.4424	141.151	166.508	157.124
P-CI001010	11.1838	19.454	11.7069	24.0492	21.3754	13.6256	20.6938	37.1629	29.4778	19.8043	16.9907	9.71703
P-CI001011	47.1401	196.799	24.6725	175.446	135.148	258.446	227.246	219.301	186.376	221.971	161.137	233.459
P-CI001012	0	0	0	0	0	0	0	0	0	0	0	0
P-CI001013	46.5836	83.7326	81.2708	30.8221	43.1684	54.0518	41.5857	26.659	44.2021	38.7456	43.9042	37.776
P-CI001014	4.20732	4.39115	17.6165	10.4392	4.38623	8.78731	0	4.19421	3.99223	0	1.06531	2.19333
P-CI001015	12.5617	19.6658	23.0112	15.584	11.4589	4.91926	12.8451	14.6096	10.9262	12.1333	15.9034	11.46
P-CI001016	0	0	0	0	0	0	0	0	0	0	0	0
P-CI001017	2.36463	2.46795	12.3762	3.52027	11.0933	4.93871	4.14511	5.50028	5.23541	6.85197	3.59242	5.5472
P-CI001018	264.098	110.255	165.871	104.845	206.496	165.477	235.335	236.947	246.42	251.903	264.14	292.565
P-CI001019	2787.38	2541.99	2407.86	3323.72	3004.65	2974.41	3787.17	3826.31	3838.93	3842.43	3669.35	3526.92
P-CI001020	0	0	5.73637	5.43882	5.71306	11.4455	4.80315	5.46295	1.73329	5.29315	9.71299	4.28521
P-CI001021	14.1725	14.7917	24.7257	2.34432	17.2377	12.3335	17.9428	10.9887	20.9191	27.3784	46.6511	25.859
P-CI001022	44.0606	34.4893	57.6519	5.46615	20.0962	11.503	11.2637	25.6219	3.48401	9.30956	25.1018	2.87116
P-CI001023	9.08294	12.6397	6.33853	1.50244	11.0474	14.2278	12.3838	4.02427	5.74573	10.9665	9.19936	10.2593
P-CI001024	16.9268	17.6663	17.7185	4.19986	4.41163	0	0	8.43699	5.35381	10.2184	12.8578	4.41206
P-CI001025	62.629	152.519	21.8528	82.8773	97.9383	119.905	323.259	221.987	165.076	45.3698	132.15	195.895
P-CI001026	6.9958	12.1691	4.88201	3.47159	7.29327	10.9584	8.17557	4.64932	7.37572	11.8251	8.26638	9.7253
P-CI001027	46.6386	32.4509	48.8201	11.572	16.2073	16.2347	43.1488	30.9955	19.6686	37.5401	27.5546	40.5221
P-CI001028	46.3919	66.5759	60.7023	23.0215	6.04557	18.1674	77.9347	63.5899	58.6936	58.8128	48.4548	43.8346
P-CI001029	85.0633	68.2922	75.3433	25.9765	30.6971	17.0828	36.3223	26.0917	31.0441	55.3015	57.988	63.1056
P-CI001030	6.86077	10.7408	7.18168	8.51146	3.57625	1.79115	1.00222	2.27979	8.68004	5.79844	5.21153	5.36489
P-CI001031	4.77563	4.98429	19.996	14.2191	4.97871	12.4678	19.5335	7.93457	6.04199	8.07234	2.41842	7.46878
P-CI001032	45.8581	38.2894	57.6037	91.0263	186.451	124.511	184.891	106.669	107.334	97.4471	132.371	174.516
P-CI001033	0	0	0	0	0	0	0	0	0	0	0	0
P-CI001034	20.655	2.69469	10.8106	8.96861	13.4583	18.8736	6.03458	13.7271	12.2494	13.716	9.15241	28.9382
P-CI001035	8.51268	44.4231	13.3663	29.5703	6.656	2.22242	33.5754	28.2871	22.8862	46.2508	21.5545	27.736
P-CI001036	4.22354	57.305	8.84218	12.5753	17.6125	22.0529	22.2111	12.6311	33.3968	16.318	18.1801	30.8249
P-CI001037	11.722	42.8196	18.4055	5.81692	6.11023	0	5.13706	11.6855	3.70758	7.0764	19.2924	13.7493
P-CI001038	261.733	136.584	171.235	28.4117	38.3713	34.1656	9.5585	19.0252	10.348	5.92517	8.284	4.26389
P-CI001039	53.7259	11.2147	67.4867	0	28.0052	16.8316	0	3.57056	6.79723	0	2.72073	11.2032
P-CI001040	32.0336	85.9712	119.757	15.8963	9.54165	9.5578	29.4138	22.8098	26.0537	16.5756	18.5396	29.8205
P-CI001041	0	0	0	0	0	0	18.7257	0	8.10898	3.09541	3.24578	13.3652
P-CI001042	107.032	67.0251	71.7046	40.3662	37.9383	105.066	65.0426	83.936	56.8737	50.6571	74.7987	81.4636
P-CI001043	175.361	366.046	458.909	149.179	221.993	111.185	142.722	174.814	174.32	166.356	202.982	280.783
P-CI001044	14.6623	7.65147	7.67407	7.27601	0	7.65583	12.8512	2.4361	4.63758	1.77028	12.994	5.73272
P-CI001045	22.7545	35.623	35.7282	39.5208	41.5136	9.90093	38.7797	13.8622	26.3893	21.0627	31.6885	16.8047
P-CI001046	0	0	0	7.71464	8.10364	0	13.626	10.3318	0	0	0	4.05221
P-CI001047	18.6952	4.87802	39.1394	20.8739	4.87255	26.8444	5.462	18.6369	13.3046	34.9867	26.0354	38.9841
P-CI001048	21.7894	72.7727	31.9321	47.5762	22.716	36.4071	39.4692	57.9239	70.2966	48.4065	79.4474	62.4749
P-CI001049	0	0	0	0	0	0	0	0	0	0	0	0
P-CI001050	0	0	0	0	0	0	0	0	0	0	0	0
P-CI001051	0	0	0	0	0	0	0	0	0	0.687422	0	0
P-CI001052	0	0	0	0	0	0	0	0	0	0	0	0
P-CI001053	134.205	122.56	93.655	113.771	99.1042	105.111	127.43	100.34	107.889	105.323	103.36	104.944
P-CI001054	181.158	122.898	104.298	42.7015	30.69	33.1067	46.3113	81.2671	41.5418	31.7151	37.8428	64.9274
P-CI001055	20.1102	0	6.01454	17.1077	5.99011	27.0011	13.4295	11.4557	18.1735	18.7307	9.45658	14.9767
P-CI001056	13.009	6.7887	0	6.45557	3.39054	6.79256	1.90036	0	18.5159	4.712	0	5.0863
P-CI001057	0	2.17677	0	0	0	0	0	0	0.659674	0.50363	0	1.08727
P-CI001058	0	0	16.1588	32.5563	42.2445	34.2558	14.6575	5.12953	8.54441	0.931892	2.93149	3.01775
P-CI001059	134.893	82.1258	35.3007	89.2524	117.191	76.3031	72.2525	112.061	35.5548	70.5753	105.313	67.3913
P-CI001060	0	3.83857	3.84991	29.2017	11.5028	23.0446	13.9689	17.1099	17.4493	11.5455	10.2438	18.2145
P-CI001061	9.07667	9.47325	9.50123	13.5126	14.1939	4.73933	6.6296	18.0967	4.30632	8.76712	11.4913	9.46354
P-CI001062	32.3306	13.4973	10.1529	12.835	25.279	18.5693	21.7252	31.1555	20.4519	22.6403	6.54901	21.9106
P-CI001063	0	0	0	7.45044	7.82612	0	17.5457	0	56.985	10.8763	38.0156	7.82687
P-CI001064	88.4498	136.465	120.766	108.776	144.33	118.471	91.007	118.843	121.635	103.077	90.5572	120.287
P-CI001065	0	0	5.25068	0	0	0	0	0	0	0	0	0
P-CI001066	16.2975	17.0096	8.52991	4.04373	0	4.25482	21.4267	2.70778	5.15478	13.774	10.3165	16.9922
P-CI001067	0	0	0	0	0	0	2.37192	0	0	0	2.05566	0
P-CI001068	0	0	0	0	0	0	0	0	0	0	0	0
P-CI001069	0	25.3495	6.35608	3.0132	6.33027	3.17049	5.32205	2.01771	0	4.39874	29.212	3.16544
P-CI001070	16.5124	47.393	25.9271	53.2615	75.3135	34.4873	61.5092	61.7283	83.5637	97.689	76.3033	96.8409
P-CI001071	0	0	0	4.81312	0	0	1.41686	1.61149	1.53389	0	0	1.26407
P-CI001072	16.3583	21.3413	0	2.02941	8.52696	2.13535	3.58444	0	0	0.987528	2.071	3.19792
P-CI001073	0	0	0	0	0	0	0	0	0	0	0	0
P-CI001074	0	0	3.79892	1.80093	5.67523	7.57978	1.0603	4.8238	1.14788	6.13444	1.83784	1.89192
P-CI001075	0	14.2099	9.50123	18.0168	16.5596	35.5449	7.95552	4.52418	20.0962	10.9589	8.04389	10.6465
P-CI001076	107.804	14.0643	51.7213	42.3515	25.7556	32.8354	34.1207	44.7783	19.8903	22.7779	22.7471	22.2456
P-CI001077	100.654	11.6724	0	0	17.489	0	6.53489	7.43259	14.1493	2.70059	2.83178	5.83022
P-CI001078	36.0085	37.5818	54.9686	64.0299	79.7717	91.6578	48.6561	62.8183	72.1316	67.7494	78.6385	86.0366
P-CI001079	0	0	4.87165	13.8569	0	2.43004	0	0	0	3.37143	7.07042	1.21308
P-CI001080	40.1555	51.7711	14.8354	137.143	115.739	125.802	72.4613	92.619	88.1589	77.0016	59.211	80.0398
P-CI001081	77.5935	20.2459	20.3057	9.62623	65.7255	65.8368	90.6789	99.9124	95.1011	86.6577	100.691	88.4852
P-CI001082	11.9131	0	0	35.4706	6.20985	12.4407	0	11.876	48.9844	34.5205	9.04937	31.0522
P-CI001083	0	0	0	3.47528	0	0	2.04607	0	0	0	1.77325	0
P-CI001084	14.0514	19.5538	17.1601	8.13499	9.76592	1.22281	10.9473	13.2294	12.5923	3.39304	8.30171	6.71472
P-CI001085	15.8842	0	44.3391	31.5294	13.7997	16.5876	26.2974	17.594	16.7468	19.1781	26.813	11.0408
P-CI001086	0	7.7816	15.6092	7.39976	3.88644	0	6.53489	2.47753	2.35822	16.2035	5.66355	1.94341
P-CI001087	17.7252	18.4997	18.5543	73.2995	46.1973	64.7857	31.0716	37.3032	44.8507	65.6293	47.8731	56.9821
P-CI001088	98.8556	67.2879	67.4867	98.1121	109.78	51.6168	110.504	117.114	153.617	111.052	115.359	125.475
P-CI001089	26.6391	3.97186	7.96717	7.55392	0	7.94824	6.67104	6.32286	7.22206	18.379	5.78154	12.8953
P-CI001090	4.46439	13.9784	37.3857	22.1541	18.6169	18.6484	16.9561	11.8679	28.2411	34.4971	28.2601	26.7644
P-CI001091	137.663	58.0237	69.2798	110.353	96.5977	81.5559	63.4232	79.1732	98.8062	89.4977	93.175	113.858
P-CI001092	31.6156	21.998	22.0629	49.6815	8.24	24.7618	21.5526	29.7661	28.3327	39.4441	40.0261	19.2285
P-CI001093	10.0206	7.84385	10.4894	21.1337	23.5052	15.6966	19.0296	8.3245	8.716	21.7775	24.7384	18.2836
P-CI001094	0	0	0	0	0	0	0	0	0	0	0	0
P-CI001095	159.332	95.7445	131.406	122.194	118.288	105.883	86.0476	113.912	113.008	92.1054	129.588	120.816
P-CI001096	0	0	0	0	0	0	0	0	0	0	0	0
P-CI001097	73.6812	0	19.2819	9.14087	0	9.61804	0	24.4838	5.8262	13.3441	4.6641	43.2122
P-CI001098	9.74229	15.2519	30.594	65.2658	35.548	33.0647	66.8883	30.7544	41.5991	37.6402	32.0683	39.3604
P-CI001099	4.71401	29.5199	9.86902	30.4106	41.7729	17.2297	28.9222	20.3637	26.8381	46.6708	38.1955	27.0321
P-CI001100	32.047	6.68945	6.7092	28.6254	6.68195	33.4663	16.8532	8.51922	16.218	10.8339	3.24578	13.3652
P-CI001101	68.8314	82.891	38.7967	7.88235	0	11.0584	30.9382	28.1505	50.2404	54.9771	84.4608	69.005
P-CI001102	52.6084	54.907	18.3564	121.83	109.691	54.9383	102.467	104.889	127.57	118.567	102.125	114.272
P-CI001103	0	0	0	0	0	0	7.81	0	0	3.22753	3.38432	13.9356
P-CI001104	12.2459	12.781	25.6374	6.07689	6.38331	12.7882	10.7333	8.13848	38.7328	8.8712	6.20143	15.9598
P-CI001105	14.3671	8.5685	12.8907	15.2776	4.27945	11.7884	11.3932	20.4605	7.79009	15.8596	15.5907	11.7696
P-CI001106	4.29807	0	0	0	0	0	0	0	0	0	0	0
P-CI001107	157.635	232.814	158.781	14.7593	24.8057	15.5298	33.0203	12.8482	34.807	28.7281	24.0989	41.0884
P-CI001108	0	0	0	0	0	0	2.02664	0	0	0	0	0
P-CI001109	7.9565	29.0645	49.972	19.7416	24.8845	14.5405	18.5966	44.9463	23.9075	23.0555	28.2047	33.1825
P-CI001110	31.0191	5.39573	21.6467	5.13096	13.4742	8.09821	16.6147	5.15373	0	3.74515	7.85417	5.3902
P-CI001111	8.69848	3.02618	3.03511	20.1438	3.02279	6.05581	9.31828	13.4888	25.6784	22.4049	16.1516	6.04615
P-CI001112	30.0276	17.9083	17.9612	4.25739	29.0684	4.47964	5.01307	8.55257	13.5679	7.25089	14.1201	22.3625
P-CI001113	0	26.8362	0	6.37985	16.7539	10.0693	5.63419	4.2721	10.166	1.55224	9.76589	11.7288
P-CI001114	0	0	0	6.11103	2.13972	15.0034	0	8.1842	2.5967	9.91226	5.19689	4.27986
P-CI001115	3.51849	0	7.36612	13.9681	14.6724	5.51146	4.11184	1.16917	6.67722	11.0451	10.6908	4.58556
P-CI001116	18.2061	0	7.62308	10.8415	7.59211	5.70372	0	1.20996	1.15169	4.3963	3.6879	6.64374
P-CI001117	0	0	0	2.03701	0	0	0	1.36403	2.5967	1.98245	4.15752	1.06997
P-CI001118	0	0	0	0	0	0	0	0	0	0	0	0
P-CI001119	4.1049	0	0	0	4.27945	2.14335	0	0	0	1.98245	1.03938	0
P-CI001120	16.4196	8.5685	17.1876	4.07402	4.27945	8.57339	0	1.36403	1.29835	12.8859	5.19689	5.34983
P-CI001121	0	0	0	0	0	0	0	0	0	0	0	0
P-CI001122	12.2802	89.7173	0	3.04696	0	3.20601	1.79389	0	11.6524	2.96535	1.5547	1.60045
P-CI001123	0	0	0	0	0	0	0	0	0	0	0	0
P-CI001124	0	0	3.43495	0	0	0	0	1.09041	1.0379	0.792387	0	0
P-CI001125	0	0	0	0	4.82115	0	0	0	0	0	0	0
P-CI001126	0	1.90016	0	3.61383	3.79606	1.90124	2.12764	2.41991	2.30338	3.51704	1.38296	3.32187
P-CI001127	0	0	0	5.09889	21.424	0	5.00328	10.243	3.24993	3.30822	9.53955	0.892752
P-CI001128	0	0	0	0	0	0	0	0	0	0	0	0
P-CI001129	0	0	0	0	0	0	1.84559	0	0	0	4.79852	3.29315
P-CI001130	0	2.45999	0	0	0	0	0	0	0	0	0	0
P-CI001131	0	0	0	0	0	0	0	0	0	0.504109	0	0
P-CI001132	2.7712	0	0	1.37518	1.44452	0	1.61927	0	1.75302	0.669172	2.10504	0
P-CI001133	0	81.7068	0	12.9496	0	0	0	0	8.25378	6.30137	0	6.80192
P-CI001134	0	4.57558	4.58909	0	2.28523	0	6.4042	5.82715	2.77327	6.35178	1.11006	0
P-CI001135	46.0508	48.0628	67.4867	18.2817	14.4027	33.6632	18.8359	24.4838	43.6965	53.3763	114.271	14.4041
P-CI001136	0	0	0	0	0	0	0	0	0	0	0	0
P-CI001137	0	0	0	2.34685	2.46518	6.17339	1.3817	5.50028	0	2.85499	1.19747	1.84907
P-CI001138	0	1.89544	1.90103	2.70364	0	4.74129	0.530588	4.8278	2.87207	1.31561	0.919682	2.84024
P-CI001139	136.574	256.575	185.851	77.9395	78.3099	92.7048	253.375	158.84	172.789	248.992	205.758	222.493
P-CI001140	13.7517	14.3525	2.87898	17.7427	21.5046	10.0525	16.8743	15.5366	20.8778	13.2827	7.66037	11.4702
P-CI001141	49.075	85.3653	51.3704	133.941	179.066	145.204	57.351	59.7935	77.6102	77.0272	86.982	91.6736
P-CI001142	0	0	9.28966	0	0	0	0	0	0	0	0	0
P-CI001143	0	0	0	17.9056	17.2411	21.9803	24.5977	8.99251	20.9232	80.5953	89.84	76.0248
P-CI001144	3.05721	6.38156	0	84.9579	87.6481	98.9706	67.8827	59.9376	67.6879	73.0853	57.2833	58.1721
P-CI001146	26.7319	0	0	9.94906	6.96715	10.4684	23.43	15.545	44.3892	9.68259	20.3059	27.8713
P-CI001147	6.68298	0	0	9.94906	10.4507	3.48947	19.525	22.2071	50.7306	16.1376	23.6902	24.3874
P-CI001148	0	0	0	0	0	0	0	0	0	6.43544	0	0
P-CI001149	0	0	0	0	2.45723	0	0	0	0	0	0	1.22873
P-CI001150	0	0	0	0	0	0	0	0	0	0	0	0
P-CI001151	0	0	0	0	0	0	0	0	0	0	0	0
P-CI001152	0	0	0	0	0	0	0	0	0	0	0	0
P-CI001153	0	0	0	0	0	0	0	0	0	0	0	0
P-CI001154	0	0	0	0	0	0	0	0	0	0	0	0
P-CI001155	0	0	0	0	0	0	0	0	0	0	0	0
P-CI001156	0	0	0	0	0	0	0	0	0	0	0	0
P-CI001157	0	0	0	0	0	0	0	0	0	0	0	0
P-CI001158	0	0	0	0	0	0	0	0	0	0	0	0
P-CI001159	0	0	0	0	0	0	0	0	0	0	0	0
P-CI001160	0	0	0	0	0	0	0	0	0	0	0	0
P-CI001161	0	0	0	0	0	0	0	0	0	0	0	0
P-CI001162	0	0	0	0	0	0	0	0	0	0	0	0
P-CI001163	0	0	0	0	0	0	0	0	0	0	0	0
P-CI001164	0	0	0	0	0	0	0	0	0	0	0	0
P-CI001165	0	0	0	0	0	0	0	0	0	0	0	0
P-CI001166	0	0	0	0	0	0	0	0	0	0	0	0
P-CI001167	0	0	0	0	0	0	0	0	0	0	0	0
P-CI001168	0	0	0	0	0	0	0	0	0	0	0	0
P-CI001169	0	0	0	0	0	0	0	0	0	0	0	0
P-CI001170	0	0	0	0	0	0	0	0	0	0	0	0
P-CI001171	0	0	0	0	0	0	0	0	0	0	0	0
P-CI001172	0	0	0	0	0	0	0	0	0	0	0	0
P-CI001173	0	0	0	0	0	0	0	0	0	0	0	0
P-CI001174	0	0	0	0	0	0	0	0	0	0	0	0
P-CI001175	0	0	0	0	0	0	0	0	0	0	0	0
P-CI001176	0	0	0	0	0	0	0	0	0	0	0	0
P-CI001177	0	0	0	0	0	0	0	0	0	0	0	0
P-CI001178	0	0	0	0	0	0	0	0	0	0	0	0
P-CI001179	0	0	0	0	0	0	0	0	0	0	0	0
P-CI001180	0	0	0	0	0	0	0	0	0	0	0	0
P-CI001181	0	0	0	0	0	0	0	0	0	0	0	0
P-CI001182	0	0	0	0	0	0	0	0	0	0	0	0
P-CI001183	0	0	0	0	0	0	0	0	0	0	0	0
P-CI001184	0	0	0	0	0	0	0	0	0	0	0	0
P-CI001185	0	0	0	0	0	0	0	0	0	0	0	0
P-CI001186	0	0	0	0	0	0	0	0	0	0	0	0
P-CI001187	0	0	0	0	0	0	0	0	0	0	0	0
P-CI001188	0	0	0	0	0	0	0	0	0	0	0	0
P-CI001189	0	0	0	0	0	0	0	0	0	0	0	0
P-CI001190	0	0	0	0	0	0	0	0	0	0	0	0
P-CI001191	0	0	0	0	0	0	0	0	0	0	0	0
P-CI001192	0	0	0	0	0	0	0	0	0	0	0	0
P-CI001193	0	0	0	8.02778	0	0	0	0	0	0	0	0
P-CI001194	0	0	0	0	0	0	0	0	0	0	0	0
P-CI001195	0	0	0	0	0	0	0	0	0	0	0	0
P-CI001196	0	0	0	0	0	0	0	0	0	0	0	0
P-CI001197	0	0	0	0	0	0	0	0	0	0	0	0
P-CI001198	0	0	0	0	0	0	0	0	0	0	0	0
P-CI001199	0	0	0	0	0	0	0	0	0	0	0	0
P-CI001200	0	0	0	0	0	0	0	0	0	0	0	0
P-CI001201	0	0	0	0	0	0	0	0	0	0	0.741026	0
P-CI001202	0	0	0	0	0	0	0	0	0	0	0	0
P-CI001203	0	0	0	0	0	0	0	0	0	0	0	0
P-CI001204	0	0	0	0	0	0	0	0	0	0	0	0
P-CI001205	0	0	0	0	0	0	0	0	0	0	0	0
P-CI001206	0	0	0	0	0	0	0	0	0	0	0	0
P-CI001207	0	0	0	0	0	0	0	0	0	0	0	0
P-CI001208	0	0	0	0	0	0	0	0	0	0	0	0
P-CI001209	0	0	0	0	0	0	0	0	0	0	0	0
P-CI001210	0	0	0	0	0	0	0	0	0	0	0	0
P-CI001211	0	0	0	0	0	0	0	0	0	0	0	0
P-CI001212	0	0	0	0	0	0	0	0	0	0	0	0
P-CI001213	0	0	0	0	0	0	0	0	0	0	0	0
P-CI001214	0	0	0	0	0	0	0	0	0	0	0	0
P-CI001215	0	0	0	0	0	0	0	0	0	0	0	0
P-CI001216	0	0	0	0	0	0	0	0	0	0	0	0
P-CI001217	0	0	0	0	0	0	0	0	0	0	0	0
P-CI001218	0	0	0	0	0	0	0	0	0	0	0	0
P-CI001219	0	0	0	0	0	0	0	0	0	0	0	0
P-CI001220	0	0	0	0	0	0	0	0	0	0	0	0
P-CI001221	0	0	0	0	0	0	0	0	0	0	0	0
P-CI001222	0	0	0	0	0	0	0	0	0	0	0	0
P-CI001223	0	0	0	0	0	0	0	0	0	0	0	0
P-CI001224	0	0	0	0	0	0	0	0	0	0	0	0
P-CI001225	0	0	0	0	0	0	0	0	0	0	0	0
P-CI001226	0	0	0	0	0	0	0	0	0	0	0	0
P-CI001227	0	0	0	0	0	0	0	0	0	0	0	0
P-CI001228	0	0	0	0	0	0	0	0	0	0	0	0
P-CI001229	0	0	0	0	0	0	0	0	0	0	0	0
P-CI001230	0	0	0	0	0	0	0	0	0	0	0	0
P-CI001231	0	0	0	0	0	0	0	0	0	0	0	0
P-CI001232	0	0	0	0	0	0	0	0	0	0	0	0
P-CI001233	0	0	0	0	0	0	0	0	0	0	0	0
P-CI001234	0	0	0	0	0	0	0	0	0	0	0	0
P-CI001235	0	0	0	0	0	0	0	0	0	0	0	0
P-CI001236	0	0	0	0	0	0	0	0	0	0	0	0
P-CI001237	0	0	0	0	0	0	0	0	0	0	0	0
P-CI001238	0	0	0	0	0	0	0	0	0	0	0	0
P-CI001239	0	0	0	0	0	0	0	0	0	0	0	0
P-CI001240	0	0	0	0	0	0	0	0	0	0	0	0
P-CI001241	0	0	0	0	0	0	0	0	0	0	0	0
P-CI001242	0	0	0	0	0	0	0	0	0	0	0	0
P-CI001243	0	0	0	0	0	0	0	0	0	0	0	0
P-CI001244	0	0	0	0	0	0	0	0	0	0	0	0
P-CI001245	0	0	0	0	0	0	0	0	0	0	0	0
P-CI001246	0	0	0	0	0	0	0	0	0	0	0	0
P-CI001247	0	0	0	0	0	0	0	0	0	0	0	0
P-CI001248	0	0	0	0	0	0	0	0	0	0	0	0
P-CI001249	0	0	0	0	0	0	0	0	0	0	0	0
P-CI001250	0	0	0	0	0	0	0	0	0	0	0	0
P-CI001251	0	0	0	0	0	0	0	0	0	0	0	0
P-CI001252	0	0	0	0	0	0	0	0	0	0	0	0
P-CI001253	0	0	0	0	0	0	0	0	0	0	0	0
P-CI001254	0	0	0	0	0	0	0	0	0	0	0	0
P-CI001255	0	0	0	0	0	0	0	0	0	0	0	0
P-CI001256	0	0	0	0	0	0	0	0	0	0	0	0
P-CI001257	0	0	0	0	0	0	0	0	0	0	0	0
P-CI001258	0	0	0	0	0	0	0	0	0	0	0	0
P-CI001259	0	0	0	0	0	0	0	0	0	0	0	0
P-CI001260	0	0	0	0	0	0	0	0	0	0	0	0
P-CI001261	0	0	0	0	0	0	0	0	0	0	0	0
P-CI001262	0	0	0	0	0	0	0	0	0	0	0	0
P-CI001263	0	0	0	0	0	0	0	0	0	0	0	0
P-CI001264	0	0	0	0	0	0	0	0	0	0	0	0
P-CI001265	0	0	0	0	0	0	0	0	0	0	0	0
P-CI001266	0	0	0	0	0	0	0	0	0	0	0	0
P-CI001267	0	0	0	0	0	0	0	0	0	0	0	0
P-CI001268	0	0	0	0	0	0	0	0	0	0	0	0
P-CI001269	0	0	0	0	0	0	0	0	0	0	0	0
P-CI001270	0	0	0	0	0	0	0	0	0	0	0	0
P-CI001271	0	0	0	0	0	0	0	0	0	0	0	0
P-CI001272	0	0	0	0	0	0	0	0	0	0	0	0
P-CI001273	0	0	0	0	0	0	0	0	0	0	0	0
P-CI001274	0	0	0	0	0	0	0	0	0	0	0	0
P-CI001275	0	0	0	0	0	0	0	0	0	0	0	0
P-CI001276	0	0	0	0	0	0	0	0	0	0	2.56364	0
P-CI001277	0	0	0	0	0	0	0	0	0	0	0	0
P-CI001278	0	0	0	0	0	0	0	0	0	0	0	0
P-CI001279	0	0	0	0	0	0	0	0	0	0	0	0
P-CI001280	0	0	0	0	0	0	0	0	0	0	0	0
P-CI001281	0	0	0	0	0	0	0	0	0	0	0	0
P-CI001282	0	0	0	0	0	0	0	0	0	0	0	0
P-CI001283	0	0	0	0	0	0	0	0	0	0	0	0
P-CI001284	0	0	0	0	0	0	0	0	0	0	0	0
P-CI001285	0	0	0	0	0	0	0	0	0	0	0	0
P-CI001286	0	0	0	0	0	0	0	0	0	0	0	0
P-CI001287	0	0	0	0	0	0	0	0	0	0	0	0
P-CI001288	0	0	0	0	0	0	0	0	0	0	0	0
P-CI001289	0	0	0	0	0	0	0	0	0	0	0	0
P-CI001290	0	0	0	0	0	0	0	0	0	0	3.44738	0
P-CI001291	0	0	0	0	0	0	0	0	0	0	0	0
P-CI001292	0	0	0	0	0	0	0	0	0	0	0	0
P-CI001293	0	0	0	0	0	0	0	0	0	0	0	0
P-CI001294	0	0	0	0	0	0	0	0	0	0	0	0
P-CI001295	0	0	0	0	0	0	0	0	0	0	0	0
P-CI001296	0	0	0	0	0	0	0	0	0	0	0	0
P-CI001297	0	0	0	0	0	0	0	0	0	0	0	0
P-CI001298	0	0	0	0	0	0	0	0	0	0	0	0
P-CI001299	0	0	0	0	0	0	0	0	0	0	0	0
P-CI001300	0	0	0	0	0	0	0	0	0	0	0	0
P-CI001301	0	0	0	0	0	0	0	9.58413	0	0	0	0
P-CI001302	0	0	0	0	0	0	0	0	0	0	0	0
P-CI001303	157.899	9.69403	87.5039	73.7467	29.0495	9.69955	103.118	83.3332	64.6313	42.6143	65.8508	53.2625
P-CI001304	42.4051	34.0445	61.4611	30.7552	22.1041	57.9086	60.9924	55.2799	49.5227	63.8013	33.8633	45.0627
P-CI001305	27.5725	28.7772	14.4311	20.5239	0	14.3968	12.0834	4.58109	8.72098	0	3.49074	3.59347
P-CI001306	86.2999	198.155	180.673	51.3904	26.9909	135.183	136.152	160.591	316.633	162.545	139.85	143.965
P-CI001307	21.7031	11.3257	56.7957	16.1549	0	28.3304	3.17039	14.4236	13.7291	5.24074	8.24299	42.4278
P-CI001308	1069.77	1129.15	1183.19	334.543	408.226	370.977	218.191	244.139	211.954	208.607	198.297	219.916
P-CI001309	35.4186	32.8587	24.7168	35.1522	16.411	10.2742	18.3963	19.6156	16.1816	18.0556	14.9469	12.3094
P-CI001310	27.747	9.65312	0	87.2047	86.7807	48.2931	10.8088	12.2936	5.85078	24.5674	25.7608	16.8757
P-CI001311	14.7511	6.15825	3.08822	1.46402	3.07567	0	1.72388	2.94102	4.66566	9.26123	2.24103	2.30698
P-CI001312	6.98094	12.1433	4.87165	1.15474	6.06482	1.21502	2.7194	3.09297	5.15204	3.93334	8.24883	7.27849
P-CI001313	31.2739	80.1172	56.5452	14.1085	11.8559	37.1124	45.6849	49.1264	36.869	26.0881	43.1929	30.3837
P-CI001314	27.9832	33.0999	29.2921	35.1788	28.2007	45.7819	32.1572	30.9955	30.0929	32.4346	32.5931	40.36
P-CI001315	0	0	0	0	0	0	0	0	0	0	0	0
P-CI001316	0	0	0	0	0	0	0	0	0	0	0	0
P-CI001317	0	0	0	0	0	0	0	0	0	0	0	0
P-CI001318	0	0	0	0	0	0	0	0	0	0	0	0
P-CI001319	0	0	0	0	0	0	0	0	0	0	0	0
P-CI001320	0	0	0	0	0	0	0	0	0	0	0	0
P-CI001321	0	0	0	0	0	0	0	0	0	0	0	0
P-CI001322	0	5.6769	0	0	0	0	0	0	0	0	5.50897	1.41777
P-CI001323	10.1482	10.5916	0	5.03594	1.76329	12.3639	4.94151	11.2406	19.2588	30.2232	5.99568	20.2798
P-CI001324	11.4168	0	0	14.1636	5.95111	14.903	18.3454	32.2466	25.2772	16.5411	30.3531	22.3188
P-CI001325	6.2989	6.57411	6.59352	0	0	0	1.84029	6.27926	3.98459	0	3.18982	6.56737
P-CI001326	15.3288	26.6642	32.0916	12.6779	0	10.6718	16.421	5.09366	9.69675	13.5722	16.819	17.314
P-CI001327	0	0	0	0	0	0	0	0	0	0	2.15127	0
P-CI001328	3.3112	3.45588	0	0	0	0	0	1.10029	1.04731	0	0.838411	0
P-CI001329	8.39853	4.38274	13.187	35.4253	28.4559	24.1188	19.6297	16.7447	9.29737	13.1822	11.696	7.66193
P-CI001330	9.44835	4.93058	4.94514	39.8534	44.3255	39.4671	15.1824	7.84907	28.3902	36.5045	56.2205	45.5611
P-CI001331	8.49619	8.8674	0	0	0	0	0	0	0	0	0	0
P-CI001332	8.62999	9.00705	0	0	0	4.50609	2.52134	0	0	2.08392	0	2.24945
P-CI001333	0	0	0	0	0	0	0	0	0	0	0	0
P-CI001334	0	18.7524	18.8078	0	0	0	0	0	0	0	0	0
P-CI001335	0	0	0	0	0	0	0	0	0	0	0	0
P-CI001336	0	0	0	0	0	0	0	0	2.53963	1.93888	0	2.0929
P-CI001337	0	0	0	0	0	0	0	0	0	0	0	2.24945
P-CI001338	16.1178	0	8.43583	31.9931	21.0039	12.6237	9.41794	5.35584	20.3917	7.78404	4.08109	18.9053
P-CI001339	0	0	0	0	0	0	4.74385	5.39551	2.56784	0	0	2.11615
P-CI001340	0	0	33.9933	0	0	0	0	0	2.56784	0	0	0
P-CI001341	24.0881	16.7604	8.40493	31.8759	79.5225	33.5398	21.1127	16.0087	10.1585	19.3888	32.5291	12.5574
P-CI001342	296.405	431.659	497.873	47.889	68.2693	25.1944	0	9.16218	2.18024	8.32256	3.49074	1.79673
P-CI001343	0	0	0	0	0	0	0	0	0	0	0	0
P-CI001344	0	0	0	0	0	0	0	0	0	0	0	0
P-CI001345	0	0	0	0	0	0	0	0	0	0	0	0
P-CI001346	0	0	0	0	0	0	0	0	0	0	0	0
P-CI001347	0	0	0	0	0	0	0	0	0	0	0	0
P-CI001348	7.28245	3.80032	3.81154	7.22767	1.89803	1.90124	9.57438	13.3095	21.8821	1.75852	5.53184	2.84732
P-CI001349	0	0	0	0	0	0	0	0	0	0	0	0
P-CI001350	0	0	0	0	0	0	0	0	0	0	0	0
P-CI001351	0	0	0	0	0	0	0	0	0	0	0	0
P-CI001352	0	0	0	0	0	0	0	0	0	0	0	0
P-CI001353	0	0	0	0	0	0	0	0	0	0	0	0
P-CI001354	0	0	0	0	0	0	0	0	0	0	0	0
P-CI001355	0	0	0	0	0	0	0	0	0	0	0	0
P-CI001356	0	0	0	0	0	0	0	0	0	0	0	0
P-CI001357	0	0	0	0	0	0	0	0	0	0	0	0
P-CI001358	1.60705	0	0	0	0	0	0	0	0	0	0	0.418887
P-CI001359	0.964371	2.01301	0	0.478559	0.502689	0.50354	0.281751	1.28182	0	0.698612	0.732549	1.50821
P-CI001360	2.60334	21.7367	27.2511	11.6269	24.4264	4.07796	9.12712	3.4603	8.23418	8.80096	10.5469	10.1786
P-CI001361	0	0	0	0	8.85746	0	4.96449	5.64646	5.37456	0	2.15127	4.42916
P-CI001362	8.24066	0	8.62611	0	4.29554	17.2112	16.8532	38.3365	23.4581	11.9394	10.4329	0
P-CI001363	4.05929	0	0	0	2.11595	4.23906	7.11577	8.09326	2.56784	7.8417	2.05566	4.23231
P-CI001364	0	0	0	0	0	0	0	0	1.8995	0	0	0
P-CI001365	0	0	0	0	0	0	0	0	0	0	0	0
P-CI001366	0	0	0	0	0	0	2.52134	20.0738	5.4592	8.33567	8.7406	8.99782
P-CI001367	0	0	0	0	0	0	0	0	0	0	0	2.13195
P-CI001368	0	43.7157	14.6149	0	7.27779	14.5802	16.3164	4.63945	0	13.4857	7.07042	3.63924
P-CI001369	0	0	0	4.07402	0	17.1468	2.39858	0	2.5967	1.98245	2.07876	2.13993
P-CI001370	0	7.08294	7.10386	6.73538	3.5375	0	0	0	0	0	0	0
P-CI001371	0	0	0	0	0	4.14691	2.32036	2.63911	2.51202	7.67123	0	2.07015
P-CI001372	0	0	0	0	4.09539	20.5116	22.9541	5.22146	4.97002	18.9719	15.9148	14.3352
P-CI001373	44.4328	36.0688	41.3432	166.594	180.142	190.758	103.852	75.4642	90.5685	96.5642	86.2544	69.4899
P-CI001374	538.778	431.368	285.853	787.439	715.576	658.982	1047.96	985.907	868.398	965.955	943.735	1081.16
P-CI001375	18.0909	15.7345	15.7809	1.49624	3.14336	1.57434	1.76181	5.00958	5.72202	1.45616	7.6345	11.0028
P-CI001376	47.8606	39.9614	10.0199	66.5009	49.8958	14.9941	47.5421	31.8076	69.6345	92.4567	84.8296	87.326
P-CI001377	0	31.3396	10.4774	0	0	0	0	0	0	0	0	0
P-CI001378	5.20669	21.7367	5.45023	0	2.71405	0	0	6.9206	0	0	1.31836	2.71431
P-CI001379	0	48.0628	9.64095	0	4.80089	0	2.69084	3.06048	14.5655	6.67203	13.9923	16.8047
P-CI001380	3779.04	3129.7	3561.14	2510.56	3062.2	2508.85	2600.1	2555.2	2373.92	2362.86	2300.04	2205.45
P-CI001381	0	0	0	4.66852	14.7118	4.91222	10.9943	3.12615	5.95123	4.54347	11.9105	12.261
P-CI001382	0	0	0	4.4039	4.62596	0	0	0	2.80695	8.5719	0	4.62641
P-CI001383	0	0	0	0	0	0	0	0	0	0	0	0.589032
P-CI001384	0	0	0	0	0	0	0	0	0	0	0	0
P-CI001385	6.68298	10.4625	6.99557	46.429	31.3522	24.4263	15.62	18.8761	24.3084	12.1032	10.999	10.4517
P-CI001386	0	0	6.33853	3.00487	0	3.16173	1.76912	2.01214	1.91524	2.92439	1.53323	1.57835
P-CI001387	548.004	840.413	409.74	1071.11	1253.38	1483.24	2097.7	1999.37	1934.92	1574.44	1704.73	1612.06
P-CI001388	66.4247	138.654	278.127	158.22	159.273	138.733	201.829	322.259	214.298	179.646	178.282	221.619
P-CI001389	21.775	12.1207	12.1565	15.8482	9.08037	10.6117	11.4512	8.20046	15.152	9.81511	10.2919	9.83801
P-CI001390	0	0	0	3.08148	0	3.24234	0	0	0	1.49948	0	1.61859
P-CI001391	0	0	0	0	0	0	0	0	0	0	0	0
P-CI001392	0	0	0	0	0	0	0	0	0	0	0	0
P-CI001393	0	0	0	0	0	0	0	0	2.85316	0	0	0
P-CI001394	0	0	0	0	0	0	0	0	0	0	0	0
P-CI001395	0	0	0	0	0	0	0	0	0	0	0	0
P-CI001396	0	0	0	0	0	0	0	0	0	0	0	0
P-CI001397	0	3.23134	3.24088	0	0	0	0	0	0	0.74762	0.783938	0
P-CI001398	0	0	0	0	0	0	0	0	0	0	0	0
P-CI001399	5.33337	0	0	1.32331	9.73028	2.78479	2.3373	0	2.53036	0	1.35043	4.86561
P-CI001400	7.33607	1.53132	6.14336	2.18427	5.35361	0	0	0.975092	0	0	0	0
P-CI001401	0	1.55034	1.55492	0.737134	0	0	0	0	0	0	0	0
P-CI001403	6.78643	21.2488	14.2077	20.2061	7.075	3.54349	17.8445	13.5305	19.3185	13.11	6.87342	14.1514
P-CI001404	9.96371	10.399	52.1488	4.94438	5.1937	10.405	2.911	3.31088	3.15144	2.40598	0	10.3884
P-CI001405	0	0	0	0	0	0	0	0	0	0	0	0
P-CI001406	0	0	0	0	0	0	0	0	0	0	0	0
P-CI001407	0	0	0	0	0	0	0	0	0	0	0	0
P-CI001408	3.75345	7.8349	7.85804	7.45044	1.95653	3.91968	4.38644	3.74175	3.56156	6.34453	5.70235	6.84851
P-CI001409	0	0	0	0	0	0	0	0	0	0	0	0
P-CI001410	27.1738	66.1758	18.9632	22.4745	42.4939	80.4021	60.8663	60.1978	97.4083	52.494	50.4571	44.8589
P-CI001411	0	0	0	310.79	217.641	340.639	518.435	563.638	709.825	258.356	211.439	190.454
P-CI001412	0	0	0	0	0	0	0	0	0	0	0	0
P-CI001413	0	0	0	0	0	0	0	0	0	0	0	0
P-CI001414	0	0	0	0	0	0	0	0	0	0	0	0
P-CI001415	4.05929	4.23665	12.7475	10.0719	10.5797	14.8367	2.37192	9.44214	12.8392	3.92085	5.13915	7.40654
P-CI001416	4.15155	0	0	30.9024	8.65616	4.33541	24.2583	62.079	21.0096	45.1121	21.0238	31.3816
P-CI001417	0	0	0	1.28729	1.3522	1.35449	9.85261	6.03403	4.10247	12.5282	11.1662	12.171
P-CI001418	2.58798	8.10315	8.12708	5.13702	8.09407	5.40518	37.0491	29.2389	31.9237	38.1207	47.1807	45.8708
P-CI001419	35.8089	53.3907	72.2903	7.61562	7.99962	12.0197	18.682	19.5485	11.3261	21.6173	29.1438	13.334
P-CI001420	4.39282	0	0	0	0	0	2.56681	1.45971	1.38941	1.06075	1.11228	0
P-CI001421	6.44711	26.9152	6.74867	15.9965	6.72125	26.9305	47.0897	40.7044	46.9009	29.5794	52.238	36.9704
P-CI001422	40.8958	17.0731	0	28.4117	34.1078	34.1656	31.0651	10.8715	33.6311	7.90022	41.42	31.9792
P-CI001423	15.2754	15.9428	7.99493	7.58024	3.98123	0	13.3886	2.53796	7.24722	3.6886	11.6034	11.9448
P-CI001424	0	0	11.1929	0	0	0	3.124	0	0	2.58202	4.06118	0
P-CI001425	399.513	450.178	407.097	43.8615	29.4868	47.9971	37.1857	21.1469	19.0103	5.97613	12.5329	18.431
P-CI001426	121.779	158.874	92.0651	23.5011	26.4494	3.53255	9.88302	14.6128	9.62941	2.45053	5.13915	8.8173
P-CI001427	0	12.2342	6.13515	0	0	0	3.4247	0	0	0	0	1.5277
P-CI001428	0	0	0	0	0	0	4.3566	4.95506	4.71645	0	0	0
P-CI001429	29.8234	7.7816	15.6092	18.4994	3.88644	13.6256	11.9806	24.7753	25.9405	11.7025	11.3271	13.6038
P-CI001430	15.6573	4.08534	20.487	25.2517	40.8076	63.3589	131.515	130.07	96.5693	132.329	116.952	143.861
P-CI001431	0	0	0	0	0	3.6567	2.04607	4.65427	0	5.0733	1.77325	5.47631
P-CI001432	0	0	0	0	0	0	0	0	0	0	0	0
P-CI001433	60.2804	28.5974	28.6818	76.1435	71.4133	40.0592	27.2178	50.9876	22.5328	19.8493	52.7277	35.7101
P-CI001434	0	20.7981	104.298	39.5551	72.7117	0	23.288	0	18.9087	9.62391	55.5028	41.5536
P-CI001435	67.8193	40.4471	35.4957	16.8273	11.363	17.7057	33.967	41.8525	39.0709	62.582	63.7823	66.2905
P-CI001436	51.8014	76.8288	59.9322	58.1764	49.7406	101.073	344.106	358.761	384.602	946.051	922.286	891.864
P-CI001437	0	0	0	0	0	0	0	0	0	7.25089	0	0
P-CI001438	0	7.57546	0	3.60187	0	0	12.7236	7.2357	11.4788	28.0432	25.7298	37.8385
P-CI001439	0	0	0	0	0	0	0	0	0	0	0	0
P-CI001440	0	0	0	0	0	0	0	0	0	0	0	0
P-CI001441	95.7212	39.9614	70.139	40.3755	22.4531	14.9941	55.9319	54.0729	45.4138	34.6713	67.8637	63.6232
P-CI001442	58.2494	60.7944	83.438	21.2989	1.59806	19.2092	16.1225	19.3559	40.7264	14.806	12.4202	11.9866
P-CI001443	0	0	22.7183	10.7699	0	0	25.3632	36.0591	0	26.2037	38.4673	45.2563
P-CI001444	62.3744	0	18.6548	0	4.64477	0	2.60333	11.8438	2.81837	2.15169	0	0
P-CI001445	6.88231	10.7745	18.0106	0	1.79374	10.7807	12.0644	2.28695	9.7957	5.81665	10.4558	5.38174
P-CI001446	365.336	295.199	308.407	93.5711	129.005	86.1487	75.7486	101.818	70.8228	22.7662	26.8562	15.3592
P-CI001447	0	0	0	0	0	0	0	0	0	0	0	0
P-CI001448	0	0	0	0	0	0	0	0	0	0	0	0
P-CI001449	0	0	0	0	2.11204	6.34684	1.18377	1.34638	1.28155	2.9352	3.07779	4.22448
P-CI001450	0	0	0	0	0	0	0	0	0	0	0	0
P-CI001451	9.35427	3.25432	3.26394	238.287	238.925	183.974	173.086	202.044	195.273	204.046	217.906	184.494
P-CI001452	9.78579	0	0	0	0	0	2.85902	0	0	0	4.95561	0
P-CI001453	0	0	0	0	0	0	0	0	0	0	0	0
P-CI001454	7.80077	8.1416	8.16565	15.4842	0	8.14624	6.83722	7.77644	2.46732	28.2552	25.6775	16.2665
P-CI001455	11.8648	6.19158	12.4197	8.83164	4.63848	6.19511	11.2658	12.8134	10.32	19.339	8.26158	12.3705
P-CI001456	28.3339	29.5719	75.4962	79.2496	93.987	84.7315	96.3263	82.169	87.1739	97.0307	99.7877	105.41
P-CI001457	4.87115	0	5.09899	2.41725	0	0	2.84631	0	0	0	7.40038	0
P-CI001458	19.4558	47.3803	13.5772	9.65471	10.1415	20.3174	13.2631	23.7051	6.15371	6.26408	1.6421	3.38084
P-CI001459	6.15735	12.8528	12.8907	6.11103	3.20959	6.43004	19.7882	12.2763	9.73761	29.7368	20.2679	33.7039
P-CI001460	104.382	48.4188	42.4916	14.3884	18.1367	12.1116	37.2731	48.1742	49.5227	46.21	36.7082	55.9269
P-CI001461	4.97056	5.18773	2.60153	16.0328	1.29548	6.48836	5.8088	1.65169	3.93037	7.80169	9.43926	7.12582
P-CI001462	5.15162	2.68836	0	1.27822	8.05603	8.06966	0.75255	0.855927	0.81471	9.32987	7.17428	3.357
P-CI001463	7.0939	7.40385	0	3.52027	0	3.70404	0	0	2.24375	1.71299	0	0
P-CI001464	121.546	76.5513	72.3901	183.027	142.007	117.081	135.309	133.701	128.589	125.497	126.818	127.273
P-CI001465	0	0	0	0	0	0	0	0	0	0	0	0
P-CI001466	0	4.49468	0	8.54824	2.24482	2.24862	1.25819	1.43103	0	2.07982	0	2.24503
P-CI001467	55.8152	21.1832	15.9343	37.7696	47.6089	50.3389	42.9911	37.0941	65.801	41.659	39.8284	55.549
P-CI001468	0	0	0	0	0	0	0.726099	0	0	0	0	0
P-CI001469	59.7047	48.9605	31.2487	27.5115	46.6826	37.8547	46.1003	45.3475	51.257	78.2644	35.6341	68.9191
P-CI001470	47.6525	24.8673	33.2543	23.647	8.2798	18.6611	1.16018	6.59777	8.79207	24.9315	14.0768	16.5612
P-CI001471	5.45278	5.69102	22.8313	0	17.0539	11.3885	9.5585	7.2477	17.2467	0	16.568	22.7407
P-CI001472	11.785	4.91998	17.2708	15.2053	19.6579	6.15348	6.19761	14.8812	22.3651	13.6597	12.5329	16.5879
P-CI001473	0	0	0	0	0	0	0	0	0	0	0	0
P-CI001474	182.668	31.7749	0	0	206.305	79.4824	44.4736	161.865	163.7	205.845	208.136	222.196
P-CI001475	6.66266	0	0	3.30627	0	0	1.94656	4.42792	0	1.60886	1.68702	0
P-CI001476	0	0	0	0	0	0	0	0	0	0	0	0
P-CI001477	0	0	0	0	0	0	0	0	0	0	0	0
P-CI001478	8.27176	0	0	4.10477	0	0	9.66671	19.2406	15.6978	5.99224	16.7556	30.1851
P-CI001479	8.17917	0	8.56174	4.05882	0	0	2.38963	0	0	1.97506	2.071	2.13195
P-CI001480	0	0	0	0	0	0	0	0	0	0	0	0
P-CI001481	0	0	0	0	0	0	0	0	0	0	0	0
P-CI001482	0	0	0	0	0	0	0	0	0	0	0	0
P-CI001483	8.27176	8.63317	0	12.3143	0	8.63809	12.0834	10.9946	26.1629	15.9793	4.18889	6.46824
P-CI001484	16.7971	0	8.79137	4.16768	0	4.38524	7.36115	19.5355	5.31278	8.1121	8.50618	8.7565
P-CI001485	4.65396	43.7157	14.6149	4.61896	7.27779	14.5802	16.3164	10.8254	17.6641	5.61905	25.9249	14.557
P-CI001486	37.6081	36.4476	19.6836	74.6505	56.0104	63.1184	16.4814	25.8865	27.1889	48.6503	23.8064	30.8087
P-CI001487	13.2049	0	13.8226	13.1056	20.6496	0	3.85795	4.38791	8.35323	0	10.0306	3.44194
P-CI001488	0	32.2224	0	7.66031	8.04657	8.06019	18.04	5.12953	0	14.9103	3.90865	32.1894
P-CI001489	67.7943	86.48	15.7701	18.6901	11.7795	15.7326	37.4128	67.5829	38.1206	65.4822	106.81	47.1226
P-CI001490	61.1725	0	32.0169	80.9499	90.3461	106.47	71.4887	138.903	87.0678	81.2437	51.6305	61.1224
P-CI001491	17.5595	12.2178	24.5078	13.0706	15.2552	21.3934	9.40536	2.91746	11.1079	14.8406	8.89231	9.15399
P-CI001492	0	0	0	0	0	7.89343	0	0	0	0	0	0
P-CI001493	5.35945	33.5617	5.61014	10.6383	5.58735	22.3872	7.82909	12.4664	3.39031	10.3533	9.49926	4.19091
P-CI001494	5.67145	0	5.93673	1.4072	7.39077	13.3259	2.48546	0.942295	0.896918	6.16279	3.59009	7.39148
P-CI001495	40.3262	18.0378	36.1821	72.8988	55.5541	70.6882	48.8099	44.9862	48.2863	43.1242	45.9485	35.2878
P-CI001496	0	3.63719	0	1.72935	7.26622	7.27852	7.12709	8.10613	18.7383	5.89063	7.94158	5.45019
P-CI001497	10.0551	13.9926	8.7712	5.82137	0.873557	7.00029	8.3235	18.3769	7.42083	10.1169	11.0327	7.42595
P-CI001498	38.322	20.9981	32.0916	20.9185	12.9842	31.0148	24.3516	26.4234	26.9691	32.3881	27.897	20.7268
P-CI001499	615.938	548.313	265.485	197.775	217.191	189.181	317.563	373.227	303.685	227.474	316.504	382.482
P-CI001500	374.704	371.522	509.899	288.211	312.51	156.519	257.263	367.31	331.844	637.892	578.747	576.245
P-CI001501	0	0	0	0	0	0	0	0	0	0	0	0
P-CI001502	31.7684	33.1564	133.017	0	99.3576	16.5876	501.198	401.144	381.827	398.904	748.082	513.397
P-CI001503	36.1004	27.1279	12.0925	8.59893	11.2906	13.5717	9.70333	10.0766	15.0721	17.0859	11.7002	18.0668
P-CI001504	0	7.86182	7.88504	0	0	0	0	5.00614	0	1.81895	1.90731	0
P-CI001505	0	0	4.20247	0	0	0	1.17293	4.00216	0	12.6027	14.2315	5.23225
P-CI001506	0	7.48868	3.75539	0	0	0	0	0	0	0	0	0.935125
P-CI001507	0	0	0	2.67922	0	0	0	1.79407	0	1.30373	4.10119	1.40729
P-CI001508	0	0	0	0	0	0	0	0	0	0.958904	0	0
P-CI001509	7.74564	0	0	3.84369	0	0	2.26297	0	2.44989	1.87037	1.96123	0
P-CI001510	0	0	0	0	0	0	0	0	0	0	0	0
P-CI001511	0	0	0	0	0	0	0	0	0	0	0	0
P-CI001512	0	0	0	0	0	0	0	0	0	0	0	0
P-CI001513	14.2339	0	0	0	0	0	0	0	0	10.3113	0	0
P-CI001514	0	0	0	0	0	0	0	0	0	0	0	0
P-CI001515	0	0	0	12.2911	0	0	0	0	0	0	0	0
P-CI001516	0	0	0	0	0	0	0	0	0	0	0	0
P-CI001517	0	0	0	0	0	0	0	0	0	0	0	0
P-CI001518	0	0	0	0	0	0	0	0	0	0	0	0
P-CI001519	0	0	0	0	0	0	0	0	0	0	0	0
P-CI001520	0	0	0	0	0	0	0	1.01166	0	0	0	0
P-CI001521	0	1.75444	1.75962	0.834175	0.876237	0	0	0.558584	0.531685	0	0	0.438161
P-CI001522	8.04902	5.04042	5.0553	0.798848	0	0	0.47032	1.06986	0.509169	1.5549	0	0.839209
P-CI001523	0	0	0	0	0	0	0	0	0	0	0	0
P-CI001524	0	0	0	0	0	0	0	0	0	0	0	0
P-CI001525	0	0	0	0	0	0	0	0	0	0	0	0
P-CI001526	0	0	0	0	0	0	0	0	0	0	0	0
P-CI001527	0	0	0	0	0	0	0	0	0	0	0	0
P-CI001528	0	0	0	0	0	1.70573	0	1.08553	0	0	0	0
P-CI001529	0	0	0	0	0	0	0	0	0	0	0	0
P-CI001530	0	0	0	0	0	0	0	0	0	0	2.58153	0
P-CI001531	196.216	198.938	176.052	169.702	225.016	190.27	224.393	242.177	187.958	173.28	156.146	160.741
P-CI001532	0.594364	0	0	0.294947	0.309819	0.931031	0.868248	0.197504	1.31595	1.14819	1.95644	2.94356
P-CI001533	20.7774	61.4414	28.999	6.87371	27.0761	18.0813	13.1524	17.2605	18.6199	13.3792	7.8914	27.9814
P-CI001534	0	0	0	2.78201	2.92228	0	0	0	0	0	0	1.46128
P-CI001535	69.2216	6.0205	18.1148	2.86254	9.02063	12.0479	3.37063	5.75048	3.64904	9.75054	13.1454	4.51075
P-CI001536	0	0	0	0	3.84718	0	2.1563	2.4525	2.3344	1.7822	1.86878	1.92378
P-CI001537	52.0139	54.2865	54.4469	7.37467	34.8594	15.5193	21.7091	12.3457	4.70046	30.5029	37.629	17.4314
P-CI001538	0	0	0	0	0	0	2.1563	0	0	1.7822	0	0
P-CI001539	0	5.97334	5.99098	5.68023	8.94997	8.96512	20.0654	13.3127	5.43069	1.38202	18.8391	7.45902
P-CI001540	0	0	0	5.65072	0	2.97285	3.32686	1.89193	1.80083	1.37484	0	1.48406
P-CI001541	26.2832	38.4042	33.0151	20.8684	60.2817	101.555	75.2532	85.5906	63.18	72.3524	111.804	56.177
P-CI001542	37.2317	48.573	34.1015	50.8085	63.0742	51.0308	35.3523	44.848	63.2965	58.4381	31.8169	49.7363
P-CI001543	11.0988	11.5837	0	107.399	46.2831	49.259	45.3968	68.2293	45.6361	56.2816	59.0157	63.6453
P-CI001544	0	0	5.95986	45.2058	35.6139	53.5113	9.98057	45.4064	14.4066	34.3711	46.1322	41.5536
P-CI001545	39.8548	23.7692	35.7592	33.9043	77.1635	68.3755	104.796	52.9741	57.6264	57.7434	70.64	81.623
P-CI001546	0	0	0	0	0	0	0	0	0	0	0	0
P-CI001547	0	0	0	2.82536	0	0	0	0	0	0	0	0
P-CI001548	0	18.4499	0	0	0	4.61511	2.58234	2.93707	5.59127	0	2.23802	4.60775
P-CI001549	3.21882	6.71891	60.6488	27.1542	31.8791	42.0171	39.4973	43.8534	53.9587	58.2946	48.9012	46.1452
P-CI001550	0	34.5327	0	0	0	0	0	0	0	0	2.09445	4.31216
P-CI001551	5.18207	5.40849	5.42446	2.57155	0	0	1.51399	1.72197	3.2781	2.50267	3.93637	1.35074
P-CI001552	310.536	38.1298	172.091	145.035	114.261	47.6895	106.737	115.329	121.331	141.151	143.382	128.556
P-CI001553	5.66412	0	5.92906	2.81076	0	2.95749	0	0	3.58304	4.10322	7.17091	1.47639
P-CI001554	0	0	0	0	0	0	0	0	0	0	0	0
P-CI001555	108.439	48.5044	129.727	61.499	12.1125	24.266	4.52593	12.8691	17.1492	22.4444	19.6123	18.1705
P-CI001556	4346.88	5719.48	4569.65	5282.11	5161.12	5218.36	7131.45	7456.78	7109.45	5495.01	5945.39	5461.83
P-CI001557	12.848	6.70469	11.2075	7.79251	8.18544	9.31738	8.34151	7.35272	6.99865	9.99683	6.86782	8.00017
P-CI001558	23.369	4.87802	9.78485	32.4706	17.0539	12.202	15.0205	23.2962	11.8263	22.5721	22.4852	18.2738
P-CI001559	0	0	0	0	0	0	0	0	3.68786	2.8155	0	0
P-CI001560	0	14.8077	7.42572	0	3.69778	0	0	0	0	10.278	0	1.84907
P-CI001561	254.147	298.407	332.543	5.2549	33.1192	5.52921	0	0	6.69872	12.7854	2.6813	8.2806
P-CI001562	20.3503	9.10261	3.04316	0	0	1.51797	1.69873	0.966039	7.35616	10.5301	16.1945	12.8822
P-CI001563	10.2671	0	0	0	0	0	0	0	0	1.23961	0	0
P-CI001564	0	62.0718	4.4468	2.10807	2.21437	2.21811	8.68786	4.23485	6.7182	6.15482	1.07564	8.85831
P-CI001565	0	15.9985	10.6972	0	2.66343	2.66794	5.97128	1.69789	0	13.5722	10.3502	5.32738
P-CI001566	5.33337	5.5664	5.58284	0	0	0	0	0	1.6869	0	1.35043	1.39017
P-CI001567	19.6593	3.41972	13.7193	0	0	1.71083	0.957279	0	0	0	0	0
P-CI001568	74.4203	28.2443	42.4916	60.4313	67.0051	10.5977	77.0876	38.2182	109.133	111.091	68.522	89.9365
P-CI001569	33.6543	30.4414	23.4856	42.3081	56.1366	51.5456	39.3298	44.7325	53.9326	35.7572	31.8133	29.2406
P-CI001570	62.3744	9.29996	46.6371	26.5308	74.3163	32.5684	54.67	17.7657	33.8204	32.2753	24.8183	60.3878
P-CI001571	5.46637	0	0	0	0	0	0	0	0	0	0	0
P-CI001572	0	0	0	0	0	0	0	0	0	0	0	0
P-CI001573	0	0	0	0	0	0	0	0	0	0	0	0
P-CI001574	32.6193	10.2133	54.6321	25.8991	20.4038	47.6895	44.7913	36.8533	20.6345	44.1096	55.3376	51.8646
P-CI001575	8.30309	5.77725	8.69146	1.37344	0	2.89027	4.04305	4.59844	3.50161	3.34163	8.40952	1.44283
P-CI001576	134.705	63.9048	128.187	631.997	504.282	345.282	1177.08	1155.66	1111.63	1052.72	877.503	1082.08
P-CI001577	12.2459	0	0	12.1538	6.38331	6.39412	32.1999	20.3462	38.7328	62.0984	58.9136	47.8794
P-CI001578	0	14.8558	0	0	0	0	0	0	0	0	0	0
P-CI001579	15.6015	8.1416	24.4969	11.6131	4.06624	8.14624	20.5117	15.5529	32.0752	28.2552	35.5534	10.1666
P-CI001580	14.3269	34.89	49.9901	21.3287	12.4468	19.9485	26.5097	23.8037	18.126	23.0638	12.0921	23.6511
P-CI001581	0	0	0	0	0	0	0	0	0	0	0	0
P-CI001582	0	0	0	0	0	0	0	0	0	0	0	0
P-CI001583	0	0	0	0	0	0	0	0	0	3.42045	0	0
P-CI001584	0	0	4.68275	2.21993	2.33186	4.67162	1.30698	2.97304	1.41493	1.08023	2.26542	12.8265
P-CI001585	0	18.1571	18.2107	0	0	0	2.54135	0	0	2.10046	0	0
P-CI001586	13.7001	0	0	6.79853	0	0	0	0	0	3.30822	0	0
P-CI001587	0	0	0	0	0	0	0	0	0	0	0	0
P-CI001588	4.07438	4.2524	12.7949	10.1093	2.12382	4.25482	0	1.35389	0	0	1.03165	0
P-CI001589	3.79242	3.95811	0	0	1.97684	0	0	0	1.19951	0.91577	0	0
P-CI001590	0	3.95811	0	0	0	0	0	0	0	0	0	0
P-CI001591	3.18607	3.32528	3.3351	0	0	0	0	0	0	0	0	0
P-CI001592	540.175	637.313	770.312	260.286	359.107	269.786	182.977	197.707	237.709	200.383	190.295	197.936
P-CI001593	7.25833	11.3632	0	3.60187	3.78349	11.3697	7.42208	4.8238	8.03514	6.13444	11.0271	14.1894
P-CI001594	0	0	4.01847	0	0	0	1.12158	3.82694	3.64265	0.926996	0	0
P-CI001595	0	0	0	0	0	0	0	0	0	0	0	0
P-CI001596	0	0	0	0	0	0	0	0	0	0	0	0
P-CI001597	0	0	0	0	0	0	0	0	0	0	0	0
P-CI001598	0	0	0	0	0	8.40549	0	16.0478	10.1834	1.94363	0	0
P-CI001599	0	0	0	0.826568	1.73649	2.60915	1.94656	3.32094	5.26837	3.61993	0.421754	3.47332
P-CI001600	0	0	0	15.0638	14.9905	13.3475	23.3389	29.1995	32.3414	17.3609	19.0134	12.9098
P-CI001601	0	0	0	2.38023	1.66683	2.50448	4.20407	5.84415	3.53992	3.47471	0.404835	3.75073
P-CI001602	0	0	0	0	0	0	0.46746	0	0	0.772722	0	0
P-CI001603	0	0	0	0	0	0	0	0	0	0	0	0
P-CI001604	0	0	0	435.771	293.515	444.518	221.307	149.243	182.34	144.064	169.733	127.552
P-CI001605	41.082	29.0951	49.1469	62.6156	52.7713	52.0945	58.7266	57.5304	45.0146	74.756	67.2424	71.5158
P-CI001606	9.1334	0	4.7803	0	0	0	8.00525	1.51749	1.44441	13.2329	4.62524	3.57101
P-CI001607	106.372	138.774	139.184	271.47	308.921	240.018	475.043	486.017	433.774	421.984	452.103	426.788
P-CI001608	155.627	190.073	166.372	78.8711	112.19	108.922	133.501	125.433	148.718	155.116	154.268	126.01
P-CI001609	10.3073	25.1011	21.5788	18.7546	8.95465	14.3517	15.0569	5.70841	6.52023	7.46682	18.269	10.7466
P-CI001610	0	0	0	0	0	0	0	0	0	0	0	0
P-CI001611	308.942	353.149	431.19	3.65021	3.83427	7.68152	0	0	0	1.77622	0	0
P-CI001612	0	5.48631	5.50251	253.029	238.387	227.812	92.1467	97.8179	84.7943	100.278	98.4942	126.056
P-CI001613	0	0	0	814.789	760.294	822.507	370.128	351.734	324.251	396.483	409.412	510.532
P-CI001614	0	0	0	193.859	192.321	128.431	88.771	76.9261	41.1872	54.1543	76.9346	60.3418
P-CI001615	0	0	7.08193	3.3573	14.1063	7.06511	0	2.24813	0	0	0	0
P-CI001616	0	0	0	0	0	0	0	0	0	0	0	0
P-CI001617	0	0	0	3.52027	18.4889	33.3363	2.07256	0	8.97499	15.4169	8.98104	3.69813
P-CI001618	0	0	0	0	0	0	0	0	0	0	0	0
P-CI001619	5.64953	0	5.91378	5.60703	53.0078	41.2981	19.8068	18.773	17.869	16.3706	24.3182	48.5952
P-CI001620	6.52386	6.8089	0	385.25	418.278	367.89	175.353	136.574	111.426	45.6849	42.9486	40.8115
P-CI001621	0	0	0	0	0	0	0	3.75461	0	2.72843	0	0
P-CI001622	0	0	0	3.65021	0	0	0	0	0	0	0	0
P-CI001623	0	0	0	269.318	187.374	264.976	55.5991	91.342	95.8607	57.8672	60.6783	42.255
P-CI001624	0	0	0	89.2524	78.1274	103.694	37.221	24.9023	26.0735	54.2887	57.8747	69.3447
P-CI001625	0	0	0	0	0	0	0	0	0	0	0	0
P-CI001626	13.0867	6.82922	0	38.9647	54.5726	64.9146	212.199	186.991	233.865	205.406	226.982	262.656
P-CI001627	492.302	504.953	453.134	169.535	148.219	154.01	83.0748	81.0893	98.6619	200.863	218.143	207.416
P-CI001628	141.42	93.9269	134.577	15.9496	3.35077	0	13.1464	19.2245	8.13276	21.7314	30.9253	8.37773
P-CI001629	105.007	34.2484	6.8699	26.0542	34.21	17.1339	109.293	130.849	161.913	408.872	388.852	364.371
P-CI001630	3.76635	0	0	20.5591	7.85301	25.5655	3.30113	15.0184	7.14761	10.0042	3.81463	8.83548
P-CI001631	73.7698	76.9929	154.441	41.8371	5.49333	27.5132	0	0	0	5.08957	0	5.49386
P-CI001632	0	0	0	16.9963	71.4133	47.6895	56.7038	22.7623	25.2772	46.8664	28.9077	26.7826
P-CI001633	0	0	0	0	0	6.57786	0	0	3.98459	3.04204	0	0
P-CI001634	0	0	0	13.0271	41.052	123.364	65.1924	43.6164	53.9708	22.1868	26.5882	20.528
P-CI001635	421.808	259.812	195.435	1125.51	1009.25	960.409	955.579	886.94	922.966	900.002	805.404	738.985
P-CI001636	59.5657	62.1682	87.2925	23.647	24.8394	37.3222	31.3249	23.752	11.3041	54.6575	48.2633	43.4731
P-CI001637	0	0	0	26.37	0	0	3.88133	4.41451	0	19.2478	0	6.92559
P-CI001638	0	0	0	0	0	0	0	0	0	0	0	0
P-CI001639	0	0	0	0	0	0	0	0	0	0	0	0
P-CI001640	13.5589	4.71709	52.0413	24.6709	28.2708	2.35989	0	1.50184	4.28856	0	0	0
P-CI001641	0	3.67812	0	0	0	0	0	0	0	0.850988	0	0
P-CI001642	28.1931	7.35624	18.4449	15.7394	23.881	14.7209	9.26652	25.7631	2.22932	2.55297	0.892328	0.918587
P-CI001643	48.5317	67.5362	59.2687	72.25	16.8651	38.0108	111.069	18.8146	86.9845	33.2042	32.7692	44.2752
P-CI001644	7.11694	0	7.44983	14.1268	5.56467	18.5803	37.4271	24.8316	11.2552	5.15566	10.8122	16.6956
P-CI001645	0	0	0	11.8119	3.38385	3.38958	0	1.43809	0.68442	2.09009	4.38324	4.51223
P-CI001646	66.6266	173.844	118.563	2238.35	2267.86	2202.12	1716.87	1616.19	1563.65	1402.93	1283.82	1220.87
P-CI001647	14.5167	0	0	252.131	378.349	265.292	152.683	236.366	257.124	94.6457	73.5137	109.732
P-CI001648	1627.1	1644.22	1357.57	627.784	617.965	670.941	836.846	917.432	913.519	1211.37	1211.79	1152.06
P-CI001649	0	0	0	0	0	0	0	0	0	0	0	0
P-CI001650	47.1965	46.5221	41.1701	3.90346	15.0344	5.4763	6.89447	7.84156	4.14664	22.1603	19.9173	21.1868
P-CI001651	2.72978	0	0	1.35463	0	0	0	0.90709	0.863409	0	0.691193	0.711533
P-CI001652	37.4247	39.0598	67.1575	58.3678	41.8029	69.7895	35.926	37.308	30.4383	51.6405	60.9177	47.3812
P-CI001653	4.52896	14.1805	14.2224	26.9694	21.2469	11.8238	15.8782	15.0495	24.3521	7.65538	20.6415	15.3465
P-CI001654	29.3106	32.7764	28.4901	23.8955	29.4657	19.677	31.8069	34.7848	43.0427	34.3777	40.8187	34.9256
P-CI001655	343.735	270.536	253.639	5.59262	2.93731	2.94228	3.29265	1.87248	0	0	5.70723	1.4688
P-CI001656	0	0	0	0	0	0	0	0	0	0	0	0
P-CI001657	0	0	0	0	0	0	3.54803	6.05313	7.68219	1.46625	0	4.74815
P-CI001658	0	0	0	9.62623	33.7054	40.5149	94.4572	94.5408	59.3104	160.824	137.529	166.858
P-CI001659	0	0	0	0	3.16513	0	0	0	0	0	0	0
P-CI001660	0	0	0	3.0132	0	0	3.54803	0	1.92055	2.93249	3.07495	0
P-CI001661	0	6.13349	0	8.74877	9.18992	0	3.43389	7.81119	24.1639	2.83815	2.97602	1.5318
P-CI001662	0	0	0	0	0	0	1.71694	0	0	0	0	0
P-CI001663	24.2659	18.9946	19.0507	60.2083	25.2977	53.8486	36.6292	40.317	49.2486	28.3213	37.3774	50.0732
P-CI001664	0	0	0	0	0	0	0	0	0	0	0	0
P-CI001665	0	0	0	17.716	7.44373	11.1845	4.17212	4.74524	9.03346	3.4483	0	0
P-CI001666	0	0	0	0	0	0	0	0	0	0	0	0
P-CI001667	0	0	0	12.6976	31.1218	22.2675	7.47572	11.3369	2.69773	10.298	4.31929	6.66959
P-CI001668	0	0	0	0	0	0	0	0	0	0	0	0
P-CI001669	0	0	0	0	0	0	1.30698	0	0	1.08023	0	0
P-CI001670	0	0	0	0	0	0	0	0	0	0	0	0
P-CI001671	0	0	0	0	0	0	0	0	0	0	0	0
P-CI001672	0	0	0	56.6298	34.6997	74.4825	80.5734	102.702	84.2208	79.225	93.9093	73.1243
P-CI001673	0	0	0	0	0	0	0	0	0	0	0	0
P-CI001674	5.89252	12.2999	6.16814	2.9241	3.07154	3.07674	3.44312	7.83219	1.86376	9.96022	2.98402	41.4698
P-CI001675	66.4247	64.994	43.4573	22.6618	32.4606	28.1801	36.3875	57.9404	65.6551	43.1071	64.1226	33.5458
P-CI001676	984.819	629.971	498.814	110.353	49.6788	99.5258	46.4072	10.5564	60.2885	7.67123	8.04389	0
P-CI001677	370.482	354.446	96.9527	61.2825	48.2794	112.843	63.14	51.2953	68.3553	67.0962	85.9903	8.04734
P-CI001678	591.106	732.607	476.956	6.11103	6.41917	12.8601	7.19573	0	7.79009	0	0	12.8396
P-CI001679	38.2051	49.8429	64.9872	63.9861	29.8722	19.9485	29.3002	30.1514	39.2729	33.4425	44.7408	39.8335
P-CI001680	28.5171	23.8105	13.9305	154.721	121.892	130.04	75.5395	63.1738	96.8119	45.4485	51.5074	48.5632
P-CI001681	332.3	212.959	176.973	17.3579	45.583	39.5721	88.5687	83.3003	94.0404	73.2031	32.4751	54.7048
P-CI001682	234.859	350.172	228.284	49.9484	69.9559	137.229	200.948	195.105	134.419	199.843	144.421	160.331
P-CI001683	764.657	1040.44	960.508	306.373	292.296	295.749	453.424	402.781	390.551	355.612	390.097	386.813
P-CI001684	0	0	0	0	0	0	0	0	0	0	0	0
P-CI001685	0	0	0	0	0	0	0	0	0	0	0	0
P-CI001686	0	0	0	112.527	202.631	197.336	277.62	208.112	256.152	185.13	276.147	261.757
P-CI001687	0	0	0	0	0	0	20.0131	0	0	0	0	0
P-CI001688	0	0	0	0	0	0	0	0	0	0	0	0
P-CI001689	0	0	0	0	4.39467	0	2.46315	11.2061	5.33321	14.2508	14.9431	17.5803
P-CI001690	0	0	0	0	0	5.78054	6.46889	3.67876	0	0	0	0
P-CI001691	0	0	0	0	0	0	0	0	0	0	0	0
P-CI001692	0	0	15.6624	107.663	101.392	78.1261	100.544	141.701	165.639	93.9398	94.7147	109.202
P-CI001693	106.928	27.8999	55.9645	13.2654	0	27.9158	70.29	44.4142	59.1857	51.6405	40.6118	83.6139
P-CI001694	15.1174	23.6668	0	3.75091	11.8201	15.7869	4.41669	10.0468	14.3445	3.65045	13.3972	3.94042
P-CI001695	46.2695	12.0728	18.1626	5.74018	6.02962	6.03983	10.1386	15.3751	18.2933	11.1729	8.78673	21.1057
P-CI001696	12.5978	105.186	0	50.0121	32.8337	32.8893	22.0834	83.7234	35.8613	48.6726	70.176	42.6879
P-CI001697	12.6706	13.2242	0	6.28765	39.6282	6.61588	22.2111	37.8933	24.0457	48.954	57.7486	59.448
P-CI001698	0	0	0	0	0	0	37.6717	12.2419	2.9131	35.5842	58.3013	26.4075
P-CI001699	339.608	275.681	287.267	103.84	73.3132	68.0638	131.291	106.01	139.966	109.342	90.3332	111.769
P-CI001700	6.1401	6.40838	19.2819	0	0	0	1.79389	0	1.94207	0	0	0
P-CI001701	12.8188	13.3789	6.7092	9.54179	26.7278	13.3865	9.36286	31.9471	10.1362	21.6679	21.0976	23.3891
P-CI001702	31.7684	0	5.54238	2.62745	0	0	0	1.7594	0	0	0	0
P-CI001703	0	0	18.3564	0	9.1409	0	10.2467	0	5.54654	4.23452	4.44023	0
P-CI001704	0	0	0	28.8787	0	10.1287	51.0069	77.3515	30.6778	37.4736	39.294	15.1689
P-CI001705	8.41465	15.369	15.4144	3.13176	6.57935	10.9841	6.76067	3.49517	12.6421	6.09576	6.92454	7.12831
P-CI001706	0	0	0	0	14.1063	0	0	17.985	0	0	0	7.05384
P-CI001707	0	0	0	0	0	0	0	0	0	0	0	0
P-CI001708	19.3984	0	20.3057	38.5049	101.116	30.3862	45.3394	141.811	79.7622	51.5262	103.147	55.6192
P-CI001709	12.2459	0	12.8187	0	6.38331	6.39412	3.57776	0	3.87328	5.91413	9.30215	3.19196
P-CI001710	0	28.2443	0	0	0	0	0	0	0	0	6.8522	0
P-CI001711	0	0	0	0	0	0	0	3.18076	3.02759	2.31142	2.4237	2.49503
P-CI001712	0	0	0	0	0	0	1.00066	0	0	0	0	0
P-CI001713	0	0	0	3.52027	0	0	0	0	0	0	0	0.924533
P-CI001714	38.2885	19.9807	0	0	9.97915	0	11.1864	19.0846	0	0	4.84741	19.9602
P-CI001715	4.37528	4.56645	0	6.51356	4.56133	18.2762	14.0611	2.90776	4.1516	5.28258	1.10784	3.42133
P-CI001716	20.8962	10.9046	13.1242	6.22172	9.80316	12.0019	15.2626	11.8043	11.8968	16.1469	3.70372	7.62541
P-CI001717	0	0	0	0	10.1116	0	11.3349	6.44596	24.5422	37.4736	24.5588	10.1126
P-CI001718	4.9762	25.9681	23.4403	6.17346	9.07865	2.59829	7.99616	4.1339	3.14787	1.80243	6.92998	3.89122
P-CI001719	42.0531	43.8905	104.548	10.4342	35.621	32.9366	44.5376	41.9219	36.5779	58.3896	51.9091	63.0279
P-CI001720	16.4401	17.1584	51.6273	21.7553	14.2827	2.86137	27.2178	12.7469	3.46659	11.9096	4.16271	7.14202
P-CI001721	0	0	0	0	1.28239	1.28456	2.1563	1.635	0.778134	0.594068	2.49171	0.641258
P-CI001722	0	0	0	0	0	0	0	0	0	0	0	0
P-CI001723	23.0739	144.492	0	0	0	12.0479	13.4825	0	0	16.7152	5.8424	0
P-CI001724	13.615	0	0	0	0	0	0	0	4.30632	0	3.44738	0
P-CI001725	0	0	0	0	0	0	0	0	0	3.41493	0	0
P-CI001726	0	0	0	12.2812	5.52877	9.23022	11.3623	7.04897	2.23651	6.82987	12.5329	4.60775
P-CI001727	0	0	0	3.13477	3.29283	6.59681	1.84559	0	0	1.5254	0	0
P-CI001728	0	0	0	0	0	0	0	0	0	0	0	0
P-CI001729	8.24066	0	0	0	4.29554	8.60562	9.63037	2.73832	23.4581	1.98991	8.34629	2.14797
P-CI001730	0	0	0	40.6042	71.8342	83.1989	60.3932	45.7929	69.468	33.2772	22.899	20.2053
P-CI001731	0	0	0	0	0	0	0	0	0	0	0	0
P-CI001732	0	0	0	13.5758	8.91274	10.7134	24.9774	22.7268	29.2037	39.6367	43.2939	41.8939
P-CI001733	0	0	0	4.60917	4.84158	9.69955	24.4228	26.2345	38.1912	45.9786	64.6749	41.1574
P-CI001734	0	0	0	0	4.31175	0	2.41668	0	5.23259	0	2.09445	0
P-CI001735	0	0	0	0	3.74627	0	2.09974	2.38818	2.27317	0	1.81976	0
P-CI001736	8.24066	0	8.62611	0	0	0	0	0	5.21292	0	2.08657	0
P-CI001737	0	0	0	0	0	5.34835	11.9705	20.4223	3.2398	7.4203	20.7487	5.33983
P-CI001738	0	0	0	0	0	7.38418	0	4.69931	4.47302	3.41493	0	0
P-CI001739	0	0	0	0	0	0	0	0	0	0	0	0
P-CI001740	0	0	0	0	0	0	0	0	0	0	0	0
P-CI001741	0	0	0	0	2.99113	0	1.67649	1.90679	0	0	0	2.99142
P-CI001742	0	0	0	1.97237	7.2514	8.30134	0.580616	3.96225	1.25715	1.91955	3.52239	2.07203
P-CI001743	9.69061	4.04561	10.1439	6.7324	7.07188	17.2036	7.92739	14.1686	4.9041	4.21205	9.81482	6.56737
P-CI001744	0	0	0	0	0	0	0	0	0	0	0	0
P-CI001745	303.603	196.458	286.024	126.554	118.692	137.916	201.351	143.257	156.525	193.544	209.097	182.013
P-CI001746	53.4638	92.9996	0	0	9.28954	0	5.20666	65.1409	39.4571	30.1236	31.587	46.4521
P-CI001747	8.00006	4.1748	0	1.98497	0	0	3.50595	0	0	2.89771	4.0513	2.08526
P-CI001748	78.2863	30.64	92.1916	29.1365	51.0095	20.4383	34.3082	35.7693	18.571	37.8082	44.6005	12.7536
P-CI001749	128.942	48.9367	73.6218	110.521	122.205	48.9646	89.0423	66.2176	81.5668	76.4251	32.6487	42.7757
P-CI001750	7.16345	11.9623	16.4967	22.0397	10.4553	19.4498	27.6259	29.5166	26.2826	24.9089	20.3148	24.2735
P-CI001751	0	0	0	0	0	0	0	0	0	0	0	0
P-CI001752	33.087	8.63317	0	4.10477	12.9352	12.9571	7.25003	0	2.61629	9.98707	8.37779	2.15608
P-CI001753	0	12.5016	0	47.5525	18.7314	31.2718	34.9956	63.6847	98.5042	80.9881	63.6918	68.6882
P-CI001754	22.4285	24.9691	28.1731	23.7438	16.3676	17.176	10.9212	15.8995	17.4985	9.74864	14.3868	21.4358
P-CI001755	27.6595	7.217	0	3.43143	3.60446	7.22112	8.08101	13.7866	4.37424	10.0186	5.25263	3.6048
P-CI001756	0	0	8.75781	4.15177	0	8.737	7.33305	11.1205	18.5238	14.142	25.4211	15.2654
P-CI001757	0	0	0	0	0	0	0	0	0	0	0	0
P-CI001758	0	0	0	0	0	0	0	0	0	0	0	0
P-CI001759	0	0	0	0	0	0	0	0	0	0	0	0
P-CI001760	0	0	0	0	0	0	0	0	0	0	0	0
P-CI001761	0	0	0	0	0	0	0	0	0	0	0	0
P-CI001762	412.033	550.446	431.306	139.038	214.777	404.464	226.314	262.879	333.627	409.92	479.912	506.922
P-CI001763	0	12.267	6.1516	11.665	15.3165	3.06849	58.3761	54.6783	46.469	70.9537	65.4725	121.012
P-CI001764	0	0	0	0	0	0	0	4.55246	4.33324	3.30822	0	0
P-CI001765	0	0	0	0	0	0	4.3566	0	0	0	3.7757	0
P-CI001766	51.0228	112.649	94.4934	149.969	167.761	165.995	107.788	65.8619	68.2766	63.0249	82.4841	74.1696
P-CI001767	31.3145	22.4694	4.0974	1.94244	7.14133	2.04383	7.43344	19.5105	15.4758	29.774	25.2736	24.9971
P-CI001768	117.534	12.267	49.2128	58.3252	45.9496	55.2328	77.2624	78.1119	66.9154	124.879	102.673	81.1854
P-CI001769	34.4038	0	36.0131	46.3397	43.5525	41.06	25.8465	22.8644	12.4362	17.8021	31.1115	25.6216
P-CI001770	0	0	0	0	0	0	0	0	0	0	0	0
P-CI001771	0	0	0	0	0	0	0	0	0	0	0	0
P-CI001772	0	22.8322	0	39.0813	38.7713	50.2596	2.55657	13.0849	13.8387	7.39562	7.75489	13.6853
P-CI001773	33.7976	15.1176	20.2163	32.3454	40.2683	28.9918	45.1397	30.4834	33.5969	46.0527	48.2899	55.3742
P-CI001774	12.9184	11.0314	17.2106	18.9404	26.3233	15.6367	17.8419	16.0001	14.4867	12.336	9.96166	10.5609
P-CI001775	0	0	7.5231	3.56644	0	0	37.7953	45.3753	40.9171	111.069	145.581	127.385
P-CI001776	60.2616	39.3091	55.1953	41.1182	15.706	29.4986	34.1117	35.043	38.1206	42.7454	46.7292	41.2323
P-CI001777	0	0	0	0	0	0	0	0	0	0	0.776263	0
P-CI001778	19.3129	0	0	4.79191	0	0	0	0	3.05426	4.66357	9.78023	0
P-CI001779	0	1.78038	0	0	0.889193	0	1.49514	4.53475	0.539547	1.23575	1.29579	0.444639
P-CI001780	0	0	0	0	2.63883	0	0	0	0	0	3.84546	0
P-CI001781	0	0	0	0	0	0	0	0	0	0	0	0
P-CI001782	12.483	2.60568	2.61338	11.1502	18.2193	23.4645	54.7056	56.4132	55.2759	102.487	116.316	95.6607
P-CI001783	0	0	6.46351	0	0	0	0	0	0	0	0	0
P-CI001784	0	0	0	3.12576	0	0	0	0	0	0	0	0
P-CI001785	78.5982	18.2294	173.691	60.6721	50.0747	91.199	160.743	174.118	174.02	181.359	126.042	143.409
P-CI001786	0	0	0	0	0	0	0	0	0	0	0	0
P-CI001787	0	0	0	0	0	0	0	0	0	0	0	0
P-CI001788	0	0	0	0	0	0	0	0	0	0	0	0
P-CI001789	0	0	0	0	0	0	0	0	0	0	0	0
P-CI001790	42.1542	29.3306	14.7086	0	0	3.66842	0	4.66919	2.22217	5.08957	3.55787	12.819
P-CI001791	27.747	0	0	0	0	0	4.05329	0	4.38809	20.1006	3.51284	0
P-CI001792	0	0	0	48.3451	6.34785	46.6297	24.9052	45.8618	16.691	25.4855	28.7792	43.3811
P-CI001793	0	0	0	48.1667	25.2977	29.5639	29.5397	18.8146	29.4212	42.9702	50.1778	54.817
P-CI001794	0	0	0	34.1181	54.8117	52.7928	49.6266	68.5389	39.6547	32.2277	35.8413	46.3836
P-CI001795	34.3846	8.97173	8.99822	38.3917	22.4042	17.9537	22.603	17.1387	51.659	18.6817	45.7082	24.647
P-CI001796	0	0	0	0	0	0	1.06915	2.43203	0	3.53466	1.85318	5.72315
P-CI001797	0	17.9294	0	0	1.79093	1.79396	0	0	0	0	0.86995	0
P-CI001798	0	0	0	0	0	0	0	0	0	0	0	0
P-CI001799	0	0	0	0	0	0	0	0	0	0	0	0
P-CI001800	0	0	0	0	0	0	0	0	0	0	0	0
P-CI001801	0	0	0	0	0	0	0	0	0	0	0	0
P-CI001802	0	4.21324	0	0	0	0	73.1234	54.9984	39.5817	253.447	284.158	285.155
P-CI001803	0	0	0	0	2.10814	0	2.36317	1.3439	0	1.95319	1.02404	6.32503
P-CI001804	0	10.6409	21.3446	20.2375	10.629	21.2939	17.8722	6.77575	6.44947	7.38579	2.58153	21.26
P-CI001805	0	0	0	0	0	0	0	0	0	0	0	0
P-CI001806	254.229	200.476	212.896	140.176	164.913	162.243	70.9743	88.2333	78.6237	64.118	60.0804	58.9032
P-CI001807	17.1923	35.8869	17.9964	8.53148	0	0	5.0229	11.4258	13.5945	14.5302	28.2956	6.7219
P-CI001808	6.19214	0	0	0	3.22772	0	3.61819	10.288	3.91705	0	1.56788	3.22803
P-CI001809	0	0	23.9015	11.3309	0	2.98059	1.66776	3.79372	0	2.75685	1.44539	4.46376
P-CI001810	1830.23	1999.04	1715.34	1103.61	1281.28	972.309	631.093	717.786	801.018	1009.81	786.739	818.212
P-CI001811	0	7.55046	0	0	3.771	0	0	2.40394	0	1.74691	0	1.88568
P-CI001812	34.8364	44.749	22.4406	5.31914	1.39684	4.19761	7.82909	4.45228	4.23788	2.58834	2.03556	4.19091
P-CI001813	0	4.35355	2.1832	1.03498	0	1.08901	31.6858	29.108	29.0257	3.02178	3.16857	2.17454
P-CI001814	5.29047	5.52162	9.22987	1.75022	2.75771	10.1287	6.69787	5.27397	6.69333	8.51673	6.69785	6.43528
P-CI001815	32.141	53.6725	6.72887	9.56977	0	36.9209	37.5613	36.3129	28.4647	48.1195	19.5318	18.431
P-CI001816	58.1951	0	13.5371	19.2525	30.3349	30.3862	7.55657	4.29731	16.3615	7.807	8.18626	5.05629
P-CI001817	27.8057	24.1838	14.5531	36.7954	28.9881	58.0743	36.5567	36.9587	33.7131	25.7384	21.1216	28.9908
P-CI001818	7.00325	0	0	10.4259	0	3.6567	6.13821	2.32714	2.21507	11.8377	0	5.47631
P-CI001819	3.74704	0	0	1.85943	1.95318	1.95649	5.47367	0	7.11095	1.80962	3.79507	0.976686
P-CI001820	12.3726	17.2176	19.427	3.06989	1.07489	7.537	10.2419	6.16702	9.78341	6.47328	4.17707	8.59998
P-CI001821	21.3335	44.5312	11.1657	37.0528	27.8008	33.4174	46.746	10.6335	26.9905	63.1057	17.5556	77.8497
P-CI001822	0	0	0	0	0	0	0	0	0	0	0	0
P-CI001823	7.33116	3.82574	3.83703	3.63801	13.3751	5.74188	11.7803	18.2707	9.27515	7.96628	4.6407	1.91091
P-CI001824	140.289	155.57	146.851	30.4574	77.6977	105.298	107.591	84.4937	52.6922	48.697	71.0436	73.1342
P-CI001825	0	0	16.1968	15.3567	16.131	0	3.01374	5.1416	14.682	8.71813	2.6119	6.7219
P-CI001826	34.174	40.7624	15.331	79.947	99.247	81.5713	91.2848	77.8684	55.589	28.293	63.0433	43.2657
P-CI001827	93.2773	113.578	32.5468	96.433	125.606	85.2322	106.737	82.6546	86.0501	46.9251	45.2683	74.9658
P-CI001828	212.989	268.607	371.586	149.733	240.55	254.859	305.949	365.671	373.325	304.302	319.085	351.607
P-CI001829	302.049	414.324	469.75	167.019	116.96	261.353	176.494	183.532	215.638	279.245	246.922	238.442
P-CI001830	0	6.9327	6.95317	6.59251	6.92493	6.93665	1.94067	4.41451	10.5048	3.20797	3.36381	5.19419
P-CI001831	0	0	0	0	0	0	0	0	0	0	0	0
P-CI001832	10.1015	10.5428	21.1479	42.6083	28.9602	39.5581	13.2806	1.67833	23.9626	12.1962	5.11547	13.165
P-CI001833	0	0	0	0	0	0	0	0	0	0	0	0
P-CI001834	10.3275	2.69469	8.10794	5.12492	10.7667	5.39245	0	2.57383	0	1.24691	3.26872	6.05683
P-CI001835	0	10.9464	7.31913	3.46974	1.82235	7.30174	6.12842	9.2937	3.31731	9.28622	7.0817	8.20136
P-CI001836	643.428	603.248	513.704	286.823	153.485	199.299	293.127	402.247	262.15	558.282	709.663	727.704
P-CI001837	72.0005	79.3212	75.3683	9.92485	14.5954	14.6201	17.5297	18.6086	40.4857	21.2499	28.3591	15.6395
P-CI001838	40.9723	21.3812	107.222	20.332	0	0	29.9262	95.3038	19.4388	19.7875	5.18718	10.6797
P-CI001839	0	0	0	0	0	0	0	4.38791	0	0	0	0
P-CI001840	176.001	83.496	200.982	103.218	91.7426	66.8349	42.0714	53.1674	70.85	104.318	137.744	141.798
P-CI001841	51.5769	0	0	0	26.885	0	0	0	32.6267	12.4545	13.0595	13.4438
P-CI001842	0	0	0	0	0	0	0	0	0	0	0	0
P-CI001843	0	0	0	0	0	3.34663	1.87257	2.12981	0	0	6.49156	0
P-CI001844	75.736	76.7866	65.6879	90.1996	73.3167	62.1422	96.0946	92.0379	108.823	122.793	103.006	122.958
P-CI001845	0	7.08294	0	0	0	0	0	2.25509	0	3.27749	1.71835	1.76892
P-CI001846	18.472	6.42638	6.44535	58.0548	64.1917	32.1502	39.5765	57.2894	42.8455	11.8947	38.9767	32.099
P-CI001847	282.014	173.926	496.481	235.364	213.822	240.957	209.728	217.24	271.651	287.873	155.797	183.771
P-CI001848	38.0558	23.8311	7.96717	67.9853	79.3481	79.4824	86.7235	83.4618	79.4427	108.436	55.8883	83.3235
P-CI001849	124.749	139.499	130.584	159.185	120.764	153.537	135.373	145.087	174.739	114.039	97.0171	157.937
P-CI001850	15.8268	49.555	24.8507	54.9772	111.374	66.111	120.223	113.072	122.645	76.4353	70.1299	43.3162
P-CI001851	9.74229	12.7099	10.198	2.41725	0	0	0.711577	1.61865	0	2.94064	4.93358	4.44392
P-CI001852	86.1021	71.1424	37.5539	14.2424	29.9211	52.4506	139.404	87.0258	114.607	153.337	221.648	144.009
P-CI001853	0	0	0	2.20195	0	0	2.59279	0	2.80695	2.14297	1.12354	0
P-CI001854	0	0	0	0	0	0	0	0	0	0	0	1.08624
P-CI001855	240.742	224.812	238.739	106.89	184.932	105.854	340.57	378.933	308.587	507.897	394.615	594.48
P-CI001856	0	8.8674	0	4.21614	4.42873	0	0	5.64646	0	4.10322	0	2.21458
P-CI001857	0	0	0	0	0	0	0	0	0	0	0	0
P-CI001858	20.6794	0	7.21555	0	0	0	4.0278	2.29055	0	8.32256	5.23612	3.59347
P-CI001859	0	52.8532	0	0	0	0	0	0	2.28818	0	1.83178	16.9711
P-CI001860	0	0	0	0	0	0	0	0	0	0	0	0
P-CI001861	112.674	53.453	75.0553	66.0791	26.6966	37.4385	14.9631	57.863	42.1174	51.9421	31.1231	10.6797
P-CI001862	0	0	0	0	0	0	0	0	0	0	0	0
P-CI001863	0	0	0	0	0	0	0	0	0	0	0	0
P-CI001864	98.15	45.5282	102.741	43.2941	28.4232	113.885	73.2819	76.1008	44.8414	63.2018	49.704	39.7963
P-CI001865	43.6222	250.405	79.9096	265.176	255.809	387.21	277.197	177.569	275.947	147.471	160.157	125.074
P-CI001866	0	0	11.4157	48.7059	5.68464	28.4713	73.2819	21.7431	75.8855	23.7007	11.0453	2.84259
P-CI001867	0	0	0	0	0	0	0	0	0	0	0	0
P-CI001868	0	0	0	0	0	0	0	0	0	0	0	0
P-CI001869	0	0	0	0	0	0	0	0	0	0	0	0
P-CI001870	0	0	0	0	0	0	0	0	0	0	0	0
P-CI001871	0	0	0	0	0	0	0	0	0	0	0	0
P-CI001872	0	0	0	0	0	0	0	0	0	0	0	0
P-CI001873	76.3389	22.7641	11.4157	119.059	28.4232	28.4713	44.6063	32.6146	148.322	36.8677	27.6133	31.2685
P-CI001874	163.583	239.023	136.988	1039.06	1006.18	1042.05	812.473	616.054	751.957	632.018	466.666	415.019
P-CI001875	15.1025	11.2588	9.03365	8.56507	5.6231	9.01218	9.45502	6.45231	4.0944	5.73077	8.19432	6.74836
P-CI001876	2.11075	5.50744	1.10474	0.523719	0.550127	0	0.308339	1.05209	2.00284	0.254846	0.534452	1.65054
P-CI001877	418.973	411.929	343.229	171.752	142.431	174.377	141.921	115.01	97.9479	52.7849	64.5739	87.0495
P-CI001878	68.9313	158.275	158.742	34.2064	25.1519	39.5913	48.3336	41.2298	34.8839	49.9354	31.4167	53.902
P-CI001879	0	0	0	0	0	0	0	0	0	0	0	0
P-CI001880	21.9935	7.65147	0	0	11.4643	19.1396	14.9931	12.1805	9.27515	1.77028	7.42513	19.1091
P-CI001881	28.9184	12.0728	12.1084	22.9607	3.01481	36.239	23.6567	15.3751	23.7813	25.139	54.1848	42.2114
P-CI001882	0	0	0	0	0	0	0	0	0	0	0	0
P-CI001883	0	0	0	0	0	0	0	0	0	0	0	0
P-CI001884	12.8038	18.7086	5.36109	6.35376	4.00448	4.01126	8.97785	11.0621	8.09951	17.9324	12.968	22.0268
P-CI001885	0	21.1343	26.4959	10.0486	5.27766	7.92989	5.91612	5.04661	6.40478	3.66731	8.97274	21.1127
P-CI001886	17.7491	23.1558	58.0604	15.4137	8.09544	9.26759	20.0941	11.0586	19.6487	27.3229	17.4149	20.2405
P-CI001887	24.0881	67.0415	25.2148	47.8138	41.854	33.5398	32.842	18.6768	7.61888	29.0832	28.463	33.4864
P-CI001888	739.737	726.643	455.493	604.613	629.429	525.412	449.724	417.516	536.762	493.852	487.543	418.242
P-CI001889	0	0	0	0	0	0	0	0	0	0	0	0
P-CI001890	45.8794	37.2431	48.0254	24.032	6.6431	10.647	13.4041	14.3985	19.3484	27.0812	17.4253	23.2531
P-CI001891	0	0	0	0	0	0	0	0	0	3.28767	3.44738	3.54883
P-CI001892	0	0	0	0	0	0	0	0	0	0	4.57441	0
P-CI001893	0	0	0	0	0	0	0	0	0	0	0	0
P-CI001894	0	0	0	0	0	0	0	0	0	0.964143	5.0549	1.04073
P-CI001895	0	0	0	0	0	4.16957	36.1621	27.8621	39.1491	105.092	89.9773	70.7697
P-CI001896	0	0	0	0	0	0	61.7949	44.7259	24.3269	113.756	119.282	117.781
P-CI001897	0	0	0	0	0	0	0	0	0	0	0	0
P-CI001898	0	0	0	26.4502	6.94598	17.3943	19.4656	28.7815	29.5029	25.7418	10.1221	6.94664
P-CI001899	0	0	0	0	0	0	1.14977	0	2.48947	0	0	0
P-CI001900	0	0	0	0	0	0	0	0	0	0	0	0
P-CI001901	0	0	0	2.20866	0	1.16198	1.30034	2.95794	2.11163	2.68688	1.69044	2.32025
P-CI001902	0	0	0	0	0	0	0	0	5.23259	0	0	0
P-CI001903	0	0	0	0	0	0	0	0	0	0	0	0
P-CI001904	0	0	0	3.60187	0	0	12.7236	0	0	0	0	0
P-CI001905	0	0	0	0	0	0	0	0	0	0	0	0
P-CI001906	0	0	0	0	0	0	0	0	0	0	0	0
P-CI001907	0	0	0	0	0	0	0	0	0	0	0	0
P-CI001908	0	0	0	1.24458	0	0	0	0	0	0	0	0
P-CI001909	0	0	0	0	0	0	0	0	0	0	0	0
P-CI001910	0	0	0	0	0	0	0	0	0	0	0	0
P-CI001911	7.33361	3.06161	0.767664	0.363922	0.382273	0	0.214259	0.731074	1.85565	2.65631	0.371381	1.72039
P-CI001912	4.74976	7.43594	7.4579	2.35702	3.7138	9.92024	6.24461	9.46991	2.25347	9.74903	9.62129	4.95221
P-CI001913	9.00582	7.51944	7.54165	11.6195	1.87775	2.8214	5.78851	0	5.69694	5.65414	5.47275	4.22535
P-CI001914	0	0	10.5739	0	0	0	0	0	0	0	2.55773	2.633
P-CI001915	0	0	0	0	0	0	0	0	0	0	0	5.60158
P-CI001916	0	0	0	0	0	0	0	0	0	0	0	0
P-CI001917	11.4143	6.94924	4.9784	5.90022	6.69355	6.9532	6.80854	6.16345	7.97263	9.87656	11.5606	7.31402
P-CI001918	22.3675	3.8908	31.2183	1.84994	5.82966	17.5186	10.8915	18.5815	21.224	9.00195	9.43926	18.4624
P-CI001919	0	10.7408	10.7725	0	0	5.37346	9.02	6.83938	3.25501	4.97009	13.0288	5.36489
P-CI001920	39.3628	23.109	28.3277	9.76668	14.1063	15.4148	24.438	30.2475	24.9003	23.7627	19.3107	17.9552
P-CI001921	1965.26	2235.2	1767.06	262.564	446.538	355.204	1361.81	1440.04	1434.45	4362.28	4331.77	4807.32
P-CI001922	33.2124	0	0	65.9251	0	8.67081	38.8133	5.51813	5.25241	4.00996	0	34.628
P-CI001923	156.573	144.188	115.691	169.106	192.036	182.743	129.16	162.205	168.96	93.4085	111.938	84.0237
P-CI001924	3.47939	1.21047	7.28427	8.63305	8.4638	12.1116	7.79347	7.32248	6.60303	8.12176	4.11132	4.53461
P-CI001925	0	5.08398	0	0	0	0	0	1.61865	0	0	0	1.26969
P-CI001926	19.6154	5.1181	5.13321	0	2.55618	0	0	0	0	1.18415	1.24167	1.27821
P-CI001927	4.24398	0	0	1.05301	1.65917	0.553992	0.929941	1.41025	0	1.28101	0	1.10622
P-CI001928	1.39441	1.45534	0	0	0	0	0	0.463355	0	0.673428	1.05921	0.363461
P-CI001929	14.1725	73.9587	34.616	2.34432	24.6253	7.40009	28.9845	12.5585	10.4595	18.2522	20.3351	30.7846
P-CI001930	6.68298	27.8999	34.9778	6.63271	27.8686	13.9579	35.145	33.3107	23.2515	46.7992	45.6883	43.5489
P-CI001931	20.2589	21.1441	50.8957	62.3303	73.9214	76.1621	66.2911	72.7047	94.8346	64.5744	85.1522	59.1428
P-CI001932	9.74229	81.3437	10.198	9.66901	5.07828	0	8.53893	0	3.08141	4.70502	4.93358	7.61815
P-CI001933	0	10.999	0	36.6074	38.4533	5.50263	6.15788	42.0227	13.333	25.4478	24.0156	16.4816
P-CI001934	0	0	0	0	0	0	0	0	0	0	0	0
P-CI001935	0	0	0	0	0	0	0	0	0	0	0	0
P-CI001936	0	0	0	3.12576	3.28337	3.28893	0	0	0	0	0	0
P-CI001937	165.93	127.606	191.974	65.0058	45.5224	31.9196	168.397	107.373	127.062	113.876	145.944	179.831
P-CI001938	0	0	0	0	0	0	0	0	0	0	0	0
P-CI001939	0	0	0	0	0	0	0	0	0	0	0	0
P-CI001940	0	0	0	0	0	0	0	0	0	0	0	0
P-CI001941	34.7939	34.2967	28.3277	8.63305	18.1367	16.1488	18.6366	31.4738	26.2898	23.3384	30.3455	26.2
P-CI001942	103.327	134.802	146.789	49.4438	73.0965	65.5128	62.5326	71.1226	60.6945	61.4861	52.3259	58.6752
P-CI001943	200.162	198.717	163.531	24.2264	66.1647	33.1383	24.2475	12.9781	10.809	17.6831	32.1397	17.8153
P-CI001944	177.546	106.906	157.259	54.2188	21.3573	46.3524	29.9262	54.4593	75.5954	87.3947	67.4333	80.0974
P-CI001945	12.5978	0	39.5611	0	3.28337	3.28893	1.84029	2.09309	0	4.56306	0	0
P-CI001946	78.7551	34.2484	34.3495	52.1085	27.368	10.2804	49.853	34.8931	33.2128	63.391	54.8381	71.8478
P-CI001947	63.3531	6.61211	26.5265	25.1506	16.5117	19.8476	61.0805	69.4711	94.179	131.564	133.143	75.9613
P-CI001948	118.133	136.993	116.788	547.139	704.725	633.956	880.098	870.147	836.548	627.571	599.896	561.097
P-CI001949	6.5045	13.5774	6.80874	6.45557	23.7338	13.5851	39.9075	28.0983	24.6879	31.4133	72.4666	42.3859
P-CI001950	0	0	0	0	0	0	0	0	0	0	0	6.21045
P-CI001951	0	0	0	0	0	5.50263	0	3.50189	0	0	0	0
P-CI001952	0	0	0	0	0	0	0	0	0	0	0	0
P-CI001953	20.6794	21.5829	7.21555	37.6271	50.3037	21.5952	90.6254	87.0408	76.3086	149.806	165.81	129.365
P-CI001954	0	0	6.76857	6.41749	0	13.505	9.44572	4.29731	2.04519	0	9.82351	0
P-CI001955	0	0	0	0	0	0	0	0	0	0	0	0
P-CI001956	0	13.3789	0	0	3.34097	6.69326	22.4709	12.7788	6.08174	23.2156	40.5722	20.0478
P-CI001957	0	0	0	0	0	0	0	0	0	0	0	0
P-CI001958	0	4.4337	0	0	2.21437	0	0	0	6.7182	3.07741	11.832	3.32187
P-CI001959	0	0	0	0	0	0	0	0	0	0	0	0
P-CI001960	0	0	0	0	0	0	0	0	0	0	0	0
P-CI001961	0	0	0	0	0	2.22242	0	0	2.6925	0	0	0
P-CI001962	15.6573	37.3517	9.3655	19.9793	9.32745	5.83953	13.7233	10.4056	11.3195	14.5832	22.0879	17.4907
P-CI001963	0	0	0	0	0	0	0	0	0	0	0	0
P-CI001964	0	0	0	0	0	0	0	0	0	0	0	0
P-CI001965	0	0	0	0	0	0	10.7634	0	0	0	0	0
P-CI001966	0	0	0	0	0	0	0	0	0	0	0	0
P-CI001967	0	0	0	0	0	0	0	0	0	0	0	0
P-CI001968	0	0	0	0	0	0	0	0	0	0	0	0
P-CI001969	6.93676	21.7195	36.3061	48.1921	54.238	50.7078	54.7194	11.5252	28.5226	35.176	66.7439	52.4351
P-CI001970	0	0	0	0	2.30366	0	0	0	0	0	0	0
P-CI001971	0	0	0	0	0	0	0	0	0	0	0	0
P-CI001972	0	6.25079	18.8078	50.5246	87.413	53.162	97.9877	101.497	68.1952	34.7092	30.3294	35.9052
P-CI001973	21.0771	65.994	40.4487	6.97285	3.66222	5.50263	6.15788	7.00379	2.22217	8.48261	9.78415	11.9034
P-CI001974	0	0	15.5037	29.399	23.1611	46.4006	34.6173	14.7647	32.7921	30.3998	30.0015	17.3725
P-CI001975	0	0	0	0	0	0	0	11.4708	5.4592	0	4.3703	4.49891
P-CI001976	0	0	0	0	0	0	4.54198	10.3318	0	18.77	7.87274	4.05221
P-CI001977	14.9626	62.4653	78.3122	22.275	46.7964	70.3135	63.3863	52.2057	70.9882	27.098	51.146	48.751
P-CI001978	0	7.62597	0	0	0	0	0	0	2.31106	1.76438	1.85009	1.90454
P-CI001979	7.16345	7.47644	14.997	7.10957	11.2021	18.7018	6.27862	16.6626	6.79723	24.217	9.06909	44.8127
P-CI001980	0	0	0	0	0	0	0	0	0.357012	0	0	0
P-CI001981	0	0	0	0	0	0	0	1.19605	0	0	0	0
P-CI001982	0	0	0	0	0	0	0	4.23485	0	0	0	0
P-CI001983	67.838	70.802	26.6292	14.7279	28.7311	35.4212	16.1034	16.9066	34.867	35.8337	41.8687	23.2081
P-CI001984	0	0	0	0	0	0	0	0	0	0	0	0
P-CI001985	112.411	33.5207	67.2395	39.8448	54.4101	50.3098	82.1051	37.3535	91.4265	75.6164	97.5874	73.2515
P-CI001986	0	0	0	0	0	1.41477	0	0	0	0	0	0
P-CI001987	171.443	108.638	102.55	12.1538	19.1499	9.59118	32.1999	12.2077	21.3031	22.178	27.9064	47.8794
P-CI001988	42.1542	23.4645	32.359	174.321	205.084	203.964	197.052	186.768	220.44	251.085	303.842	277.623
P-CI001989	0	0	0	0	0	0	0	0	0	0	0	0
P-CI001990	0	0	0	0	0	0	0	0	0	0	0	0
P-CI001991	0	0	0	0	0	0	0	0	0	0	0	0
P-CI001992	0	8.3496	0	3.96994	12.5104	10.4429	10.5178	11.9627	8.85625	7.72722	6.07695	10.4263
P-CI001993	79.0707	114.619	91.9658	43.5978	70.984	52.7547	78.2878	46.7106	44.4613	44.5515	43.379	36.6404
P-CI001994	283.827	273.441	319.957	143.013	152.5	134.518	79.0957	78.3531	80.1044	133.91	105.035	102.435
P-CI001995	0	0	19.7239	52.9856	45.8355	45.9131	12.8451	4.17418	7.94634	7.58331	1.59034	8.18569
P-CI001996	16.9529	7.07746	17.7459	17.6667	30.9292	15.0482	1.48589	0	0.536209	1.22811	4.72182	0.883776
P-CI001997	42.5634	14.8077	0	5.28041	12.9422	11.1121	8.29022	16.5008	7.85311	10.278	9.87914	8.3208
P-CI001998	5.01606	10.4704	26.2534	14.935	28.7614	7.8573	36.6373	25.0021	22.2116	4.84499	20.3214	16.997
P-CI001999	0	12.5473	4.19478	1.9886	0	2.09241	1.17079	6.65808	3.80247	8.70902	4.05871	3.13361
P-CI002000	4.08958	4.26827	0	0	8.52696	2.13535	8.36369	6.79472	10.348	45.4263	62.13	52.2327
[truncated: 20,536 more rows]
