# Supplementary material for: Genome-wide identification and functional characterization of RxLR effectors in Phytophthora cinnamomi infecting Carya cathayensis Sarg
Source: Virulence. 2025 Nov 14;16(1):2590256. doi: 10.1080/21505594.2025.2590256 (PMC12629336; doi:10.1080/21505594.2025.2590256)
Supplement: Table S4.xlsx [file KVIR_A_2590256_SM8838.xlsx]

## Sheet: RxLRs of 5 species
Table S4. The sequences of the Phytophthora RxLR effectors employed in constructing the phylogenetic tree.
>P-CI000138.1
RSLRGLEVVNEEGEER---------------------------------------------
>P-CI000231.1
RLLRKRNDGLDLNDGEDR-------------------------------------------
>P-CI000232.1
RSLRSAEEKDSRDDLKTNAGTADEEER----------------------------------
>P-CI000234.1
RLLRSNPENYNTAAAEDDEEDR---------------------------------------
>P-CI000256.1
RSLRGLKAVGEEDEER---------------------------------------------
>P-CI000264.1
RSLRGLKVVDEEDEER---------------------------------------------
>P-CI000271.1
RSLRGLKVVDEEDEER---------------------------------------------
>P-CI000702.1
RMLRTNNPYEIDEKEEER-------------------------------------------
>P-CI001052.1
RSLRVRVSDAEALEDPEDSEER---------------------------------------
>P-CI001518.1
RFLRKDKEEEEDSEED---------------------------------------------
>P-CI002520.1
RFLRPTDPEDPGDDGLTATDADEER------------------------------------
>P-CI002703.1
RLLRVHKYLLNDEER----------------------------------------------
>P-CI002772.1
RSLRSYTAMHDDDNEER--------------------------------------------
>P-CI003652.1
RYLRANKNEGDGEKEER--------------------------------------------
>P-CI003662.1
RSLRNVDTQEHVNDGGEEER-----------------------------------------
>P-CI003811.1
RFLRTHNTADEDKPEDEEER-----------------------------------------
>P-CI004108.1
RFLRKVKVQEESEER----------------------------------------------
>P-CI004208.1
RHLRTIDDAGEER------------------------------------------------
>P-CI004635.1
RSLRSRDIAKVDEEER---------------------------------------------
>P-CI004660.1
RFLRTNELEESDDEER---------------------------------------------
>P-CI005583.1
RLLRATTEDEER-------------------------------------------------
>P-CI005584.1
RLLRATTEDEER-------------------------------------------------
>P-CI005758.1
RFLRVAVAVEEDEER----------------------------------------------
>P-CI005993.1
RFLRTSDTTVTED------------------------------------------------
>P-CI006189.1
RLLRTTEAENPAQRR----------------------------------------------
>P-CI006606.1
RLLRGYKVVYDDGDEDVDNFDAAEEER----------------------------------
>P-CI006607.1
RLLRGYKVVYDDGDEDVDSFDAAEEER----------------------------------
>P-CI006608.1
RLLRGYKVVYDDGDEDVDNFDAAEAER----------------------------------
>P-CI006609.1
RLLRGYKVVYDDGDEDVDSFDAAEEER----------------------------------
>P-CI006610.1
RLLRGYKVVYDDGDEDVDSFDAAEEER----------------------------------
>P-CI006611.1
RLLRGYKVVYDDGDEDVDSFDAAEEER----------------------------------
>P-CI006612.1
RLLRGYKVVYDDGDEDVDSFDAAEEER----------------------------------
>P-CI006613.1
RLLRGYKVVYDDGDEDVDSFDAAEEER----------------------------------
>P-CI006614.1
RLLRGYKVVYDDGDEDVDSFDAAEEER----------------------------------
>P-CI006615.1
RLLRGYKVVYDDGDEDVDSFDAAEEER----------------------------------
>P-CI006616.1
RLLRGYKVVYDDGDEDVDSFDAAEEER----------------------------------
>P-CI006635.1
RFLRANSAVVKDNDAKVNTER----------------------------------------
>P-CI006853.1
RFLRINADKDEEER-----------------------------------------------
>P-CI006854.1
RHLRTGDEDEER-------------------------------------------------
>P-CI007117.1
RMLRGESKMTYATNAENDEER----------------------------------------
>P-CI007135.1
RNLRSDGVGGEDNEER---------------------------------------------
>P-CI007142.1
RSLRTVDTTDAAGEER--------------------------------
>P-CI007148.1
RSLRTVDTTDAAGEER---------------------------------------------
>P-CI007249.1
RLLRTSTTDNDNDVEER--------------------------------------------
>P-CI007497.1
RSLRGIKVTADAVDEE---------------------------------------------
>P-CI007515.1
RLLRSYRTTVADSEER---------------------------------------------
>P-CI007704.1
RMLRDATAKNTVEEER---------------------------------------------
>P-CI007711.1
RMLRKVKKDAADDKIDEER------------------------------------------
>P-CI007916.1
RFLRVADPEDDDLTTGDEER-----------------------------------------
>P-CI007917.1
RFLRVADPEDDDLTTGDEER-----------------------------------------
>P-CI008093.1
RFLRIRESEDDGYDNTENEER----------------------------------------
>P-CI008133.1
RFLRKDKEEEEDSEED---------------------------------------------
>P-CI008134.1
RFLRKDKEEEEDSEED---------------------------------------------
>P-CI008367.1
RLLRAAKSYSTDTEER---------------------------------------------
>P-CI008369.1
RFLRTGQGNKLDIDDDAEER-----------------------------------------
>P-CI008372.1
RSLRGLESTEDGADEER--------------------------------------------
>P-CI008580.1
RFLRSDDTTGVNDVGTNDAKNEER-------------------------------------
>P-CI008584.1
RFLRSDDTTGVDDVGTNDAKNEER-------------------------------------
>P-CI008717.1
RFLRTEKLTEDSEER----------------------------------------------
>P-CI008872.1
RVLRTHTQFKVTEDESNTEER----------------------------------------
>P-CI008885.1
RNLRKRSSASENENEER--------------------------------------------
>P-CI009331.1
RFLRATRTNQQVDDDTEDLKSAEEER-----------------------------------
>P-CI009332.1
RFLRATKTNQQVDDDTEDLKSAEEER-----------------------------------
>P-CI009788.1
RFLRNPVATGPEDEDEEDER-----------------------------------------
>P-CI010007.1
RLLRVHKYLLNDEER----------------------------------------------
>P-CI010071.1
RLLRAHKTHKKAASATAAEEER---------------------------------------
>P-CI010595.1
RSLRAYKTAFEEEEAFDGTEER---------------------------------------
>P-CI011162.1
RHLRSVNTDEKNEKTNNEEEK----------------------------------------
>P-CI011166.1
RALRTDDEER---------------------------------------------------
>P-CI011169.1
RALRISDEER---------------------------------------------------
>P-CI011823.1
RLLRIHAVENDDDDKEEER------------------------------------------
>P-CI012014.1
RMLRTVNPEDEDEDR----------------------------------------------
>P-CI012030.1
RTLRTANLDEEGEER----------------------------------------------
>P-CI012258.1
RFLRQHKVVNDDDDGGKTESEEER-------------------------------------
>P-CI012259.1
RFLRQHKVVNDDDDGGKTESEEER-------------------------------------
>P-CI012422.1
RSLRASGISMSKMLEDE--------------------------------------------
>P-CI012423.1
RSLRASGINISKMLEDE--------------------------------------------
>P-CI013081.1
RTLRETTNTRDEELGEEDR------------------------------------------
>P-CI013610.1
RSLRTVDTTDAAGEER---------------------------------------------
>P-CI014393.1
RFLRANKENDDVDGHEERR------------------------------------------
>P-CI014427.1
RHLREEDTTEER-------------------------------------------------
>P-CI014506.1
RLLRIHDTADEDEDTSDDSEER---------------------------------------
>P-CI014554.1
RSLRTANTKLDDVTRRLTSESTVDNGEER--------------------------------
>P-CI014641.1
RHLRSYNMNDLEGEDKNEER-----------------------------------------
>P-CI014721.1
RSLRVNEVEER--------------------------------------------------
>P-CI014757.1
RLLRVHKSTYDGEER----------------------------------------------
>P-CI014782.1
RHLRTQKTTDAEEGEER--------------------------------------------
>P-CI014807.1
RLLRDDDSEER--------------------------------------------------
>P-CI014811.1
RLLRDDDSEER--------------------------------------------------
>P-CI014896.1
RSLRGIKVTDDAVDEE---------------------------------------------
>P-CI014951.1
RSLRARETTADKDDEER--------------------------------------------
>P-CI014978.1
RLLRTHRDTAENEER----------------------------------------------
>P-CI014980.1
RLLRTHTIIADGEER----------------------------------------------
>P-CI015057.1
RFLRKRANDQKNDEER---------------------------------------------
>P-CI015118.1
RFLRLDEPADADLFATEER------------------------------------------
>P-CI015262.1
RSLRVGKVTDTGDESAEDR------------------------------------------
>P-CI015395.1
RLLRGEEVDADDEDR----------------------------------------------
>P-CI015487.1
RSLRSYKTYEEENSLDSLDETEER-------------------------------------
>P-CI015493.1
RFLRVETEINSAGDEER--------------------------------------------
>P-CI015911.1
RSLRARETTADKDDEER--------------------------------------------
>P-CI015950.1
RLLRAVSKIDEGEER----------------------------------------------
>P-CI016148.1
RLLRTATAVEEDDEDR---------------------------------------------
>P-CI016166.1
RMLRTDNPYAVDEEKEDR-------------------------------------------
>P-CI016325.1
PNLPALVRSFTAAQHDAPTKRMLRTDNLYAVDEEKEDR-----------------------
>P-CI016545.1
RHLRTHTTIDAEEGEER--------------------------------------------
>P-CI016723.1
RLLRIQDDAVISHDEER--------------------------------------------
>P-CI017001.1
RFLRIVEQGKNTAFSVLDKEER---------------------------------------
>P-CI017005.1
RFLRIVEQGKNTAFSVLDKEER---------------------------------------
>P-CI017274.1
RFLRTHESTTTANWDDSDNEKDDEER-----------------------------------
>P-CI017366.1
RLLRVSETTNQYDEER---------------------------------------------
>P-CI017475.1
RLLRSKPAAEDDGKENQEER-----------------------------------------
>P-CI017989.1
RTLNPEDEDR---------------------------------------------------
>P-CI018148.1
RLLRSHETTTSDEER----------------------------------------------
>P-CI018297.1
RLLRTATAVEEDNEDR---------------------------------------------
>P-CI018797.1
RMLRTDNPYAVDEEKEDR-------------------------------------------
>P-CI018861.1
RFLRINADEDEEER-----------------------------------------------
>P-CI018895.1
RMLRIDNPYAVDEEKEDR-------------------------------------------
>P-CI019024.1
RFLRTNKKTDLSTTNDGEER-----------------------------------------
>P-CI019196.1
RSLRSAEEKDTSDDLKTNAGTADEEER----------------------------------
>P-CI019198.1
RLLRSNPENYNTAAAEDDEEDR---------------------------------------
>P-CI019227.1
RSLRGLESTEDGADEER--------------------------------------------
>P-CI019232.1
RLLRSVEVTTTATGTEAEAEER---------------------------------------
>P-CI019578.1
RYLRSDKINEKNENTNNDDEEE---------------------------------------
>P-CI019635.1
RLLRAYTTDEDDGEER---------------------------------------------
>P-CI019637.1
RLLRAYTTDEDDGEER---------------------------------------------
>P-CI019650.1
RLLRREGVDANDEER----------------------------------------------
>P-CI019711.1
RLLRAYTTDKDDGEER---------------------------------------------
>P-CI019846.1
RFLRTGGTASANDEER---------------------------------------------
>P-CI020242.1
RSLRADKRADVDNIASHDNNGGVADDNTEER------------------------------
>P-CI020438.1
RLLRAHKTHKKAASATAAEEER---------------------------------------
>P-CI020685.1
RGLRNAGMKLNDAKDFKGAIDKLRGAITLLHER----------------------------
>P-CI020806.1
RFLRYHNNELRSDEDEDEDAKDKDKDEDEER------------------------------
>P-CI020807.1
RFLRYHNNELRSDEDEDEDAKDKDKDEDEER------------------------------
>P-CI020893.1
RYLRSDKINEKNENTNNDDEEE---------------------------------------
>P-CI021118.1
RLLRPYTTDEDDGEER---------------------------------------------
>P-CI021725.1
RFLRIRESEDDGYDNTENEER----------------------------------------
>P-CI021726.1
RFLRIRESEDDGYDNTENEER----------------------------------------
>P-CI021747.1
RFLRAYTTDKDDGEER---------------------------------------------
>P-CI022110.1
RFLRYRESEDDGGNNTENEER----------------------------------------
>P-CI022135.1
RFLRKDKEEEEDSEEDPDHEDR---------------------------------------
>P-CI022407.1
RLLRTHTIIADGEER----------------------------------------------
>P-CI022408.1
RLLRTHRDTAENEER----------------------------------------------
>P-CI022431.1
RMLRDATAKNEVEEER---------------------------------------------
>P-CI022432.1
RMLRDATAKNEVEEER---------------------------------------------
>P-CI022495.1
RGLRNAGMKLNDAKDFKGAIDKLRGAITLLHER----------------------------
>P-CI022586.1
RNLRKRSSASENENEER--------------------------------------------
>PiRXLR1
RSLRTSGEANEER------------------------------------------------
>PiRXLR2
RLLRSPEKTDEER------------------------------------------------
>PiRXLR3
RFLRTTTTTEDDTATEEER------------------------------------------
>PiRXLR4
RFLRSPKPYENNEEER---------------------------------------------
>PiRXLR5
RLLRGVKKRTAEREVQEER------------------------------------------
>PiRXLR6
RVLRFFLRDDSR-------------------------------------------------
>PiRXLR7
RFLRAQTDEKNEER-----------------------------------------------
>PiRXLR8
RSLRVAQRDEAR-------------------------------------------------
>PiRXLR9
RVLRSNEKRGVGDIEDDEER-----------------------------------------
>PiRXLR10
RLLRQGSVKEGGVHDATEER-----------------------------------------
>PiRXLR11
VRLLRADDKEEEIEEER--------------------------------------------
>PiRXLR12
RLLRADDKEEEIEEER---------------------------------------------
>PiRXLR13
RLLRVDDKEEEIKEER---------------------------------------------
>PiRXLR14
RQLRSRDADGAQRQLKTWRSAGER-------------------------------------
>PiRXLR15
RLLRSESRKQTDVEDFEDEER----------------------------------------
>PiRXLR16
RALRTHNPDREER------------------------------------------------
>PiRXLR17
RSLRTDTTLDSEDNNEDSGER----------------------------------------
>PiRXLR18
RYLRSSDDEER--------------------------------------------------
>PiRXLR19
RYLRSSENEER--------------------------------------------------
>PiRXLR20
RFLRTEDK-----------------------------------------------------
>PiRXLR21
RFLRLGDEENR--------------------------------------------------
>PiRXLR22
RFLRVSHTTEKDGDEER--------------------------------------------
>PiRXLR23
RFLRVNKAVGENNEER---------------------------------------------
>PiRXLR24
RYLRGNNEATKTDGVEEER------------------------------------------
>PiRXLR25
RYLRDSKVTKSRVDNEER-------------------------------------------
>PiRXLR26
RYLRGRTKPHEIDEER---------------------------------------------
>PiRXLR27
RVLRADATYNQATNAVDEER-----------------------------------------
>PiRXLR28
RLLRGDNTVEVRSED----------------------------------------------
>PiRXLR29
RLLRAANTIGNGKENSD--------------------------------------------
>PiRXLR30
RRLRQTGDASDEER-----------------------------------------------
>PiRXLR31
RFLRTHTEDHAVEEEER--------------------------------------------
>PiRXLR32
RFLRVTTTADDEAR-----------------------------------------------
>PiRXLR33
RFLRVTTTADDEAR-----------------------------------------------
>PiRXLR34
RRLRSTTVNGSEDYEDR--------------------------------------------
>PiRXLR35
RVLRKQLTNLRFDLSVAEIEAETER------------------------------------
>PiRXLR36
RFLRNTVQTNDGAEDSEEK------------------------------------------
>PiRXLR37
RVLRGKTARLMRAE-----------------------------------------------
>PiRXLR38
RPLRLKGTPKAGGDEEG--------------------------------------------
>PiRXLR39
VRLLRVEDKEEETEEER--------------------------------------------
>PiRXLR40
RYLRVVSDDERG-------------------------------------------------
>PiRXLR41
RYLRVVSDDERG-------------------------------------------------
>PiRXLR42
RFLRTDKLSVTTRVTGTTTRED---------------------------------------
>PiRXLR43
RRLRTLIANSNYSPEDR--------------------------------------------
>PiRXLR44
RFLRDGKIAEGDNEER---------------------------------------------
>PiRXLR45
RWLRHSKIER---------------------------------------------------
>PiRXLR46
RSLRLTETTEEK-------------------------------------------------
>PiRXLR47
RILRAAKTNNEIDNVEGSPGEDER-------------------------------------
>PiRXLR48
RLLRKHEPTHDGAELEKYSGNEER-------------------------------------
>PiRXLR49
RLLRKHEPDHDDTEHDTESTNEER-------------------------------------
>PiRXLR50
RLLRRMEEDDEER------------------------------------------------
>PiRXLR51
RLLRAHRAAVEDEDDSAER------------------------------------------
>PiRXLR52
RLLRKHEDVNDGTEHDKKSTNEER-------------------------------------
>PiRXLR53
RLLRARHATRENDSEDEER------------------------------------------
>PiRXLR54
RLLRAHAAYDPAKKLLETYHTAEQNTQGVQEEK----------------------------
>PiRXLR55
RLLRAHASHDTTAAEEER-------------------------------------------
>PiRXLR56
RLLRAHRAADEDEIDSEER------------------------------------------
>PiRXLR57
RRQLRVGKAVASLFENQHQSTRELEEK----------------------------------
>PiRXLR58
RSLRGDDSSMDMEVLNPDDEER---------------------------------------
>PiRXLR59
RLLRRVDNGEFEIEEER--------------------------------------------
>PiRXLR60
RLLRRVDNGEFEIEEER--------------------------------------------
>PiRXLR61
RLLRRVDNEESETEEER--------------------------------------------
>PiRXLR62
RRLRIHVAEKHSQEGRSTDSSNVPCISGVNLTASDKEER----------------------
>PiRXLR63
RYLRVHGKDGETGAEER--------------------------------------------
>PiRXLR64
RYLRVHKKDGEIRAEER--------------------------------------------
>PiRXLR65
RLLRTINNAAEKGEYEER-------------------------------------------
>PiRXLR66
RVLRGHIRHSTLNNDNVDEER----------------------------------------
>PiRXLR67
RFLRSQDTPEDDGNPAHEDR-----------------------------------------
>PiRXLR68
RHLRSYGGSPGRDINTNFSTEDDER------------------------------------
>PiRXLR69
RLLRADNDEER--------------------------------------------------
>PiRXLR70
RLLRAYDNGNDEER-----------------------------------------------
>PiRXLR71
RFLRVYDNENDEER-----------------------------------------------
>PiRXLR72
RILRTLTTADGRDATKEER------------------------------------------
>PiRXLR73
RFLRIPTAEQLDDELGQVDEER---------------------------------------
>PiRXLR74
RHLRGNHCISRQDTVLQASDTLQDATYAAGASACEET------------------------
>PiRXLR75
RFLRTNDEER---------------------------------------------------
>PiRXLR76
RILRGMPRGVAIIRR----------------------------------------------
>PiRXLR77
RNLRAQLGFLEWPEELEEF------------------------------------------
>PiRXLR78
RFLRGYRFDDKNNRIYTHIAINEDR------------------------------------
>PiRXLR79
RFLRSTGSNIGGMAAEER-------------------------------------------
>PiRXLR80
RHLRSTSEARNDKIREER-------------------------------------------
>PiRXLR81
RLLRSTTNEVKQNIVSGEER-----------------------------------------
>PiRXLR82
RLLRTHHTTTQDNTDSEER------------------------------------------
>PiRXLR83
RFLRLNGGMPGDEEER---------------------------------------------
>PiRXLR84
RFLRSNANQDLTTANDDSDVKEEER------------------------------------
>PiRXLR85
RSLRSSEEEPAAPLVGLEER-----------------------------------------
>PiRXLR86
RFLRVDESDKTSVRYEQEVDKTTRRCREER-------------------------------
>PiRXLR87
RHLRTVNWDNTRGSSFQDIDRRDGINGDFETDTPHANDREER-------------------
>PiRXLR88
RNLREHHDDEAR-------------------------------------------------
>PiRXLR89
RKLRARNTRKIKTEED---------------------------------------------
>PiRXLR90
LRFLRRYAFDEEANRDNEDQER---------------------------------------
>PiRXLR91
RLLRKHEPVHDDTEHDTESTDEER-------------------------------------
>PiRXLR92
RLLRWHQDDKEER------------------------------------------------
>PiRXLR93
RVLRAKASKAEGAKPSKKRTSSKSPLREEK-------------------------------
>PiRXLR94
RILRWRPRGVEITRRQGLIVHLVVRTEDR--------------------------------
>PiRXLR95
RLLRTYHAAIEDDNDLEER------------------------------------------
>PiRXLR96
RLLRKHYTAAENDDDSEAR------------------------------------------
>PiRXLR97
RLLRKHYTAAENDDDSEAR------------------------------------------
>PiRXLR98
RLLRKHYTAAENDDDSEAR------------------------------------------
>PiRXLR99
RSLRSDDSNAIMEKLGNDAEER---------------------------------------
>PiRXLR100
RLLRTGHLADADFEER---------------------------------------------
>PiRXLR101
RSLRYDNNAERAGEEDDEER-----------------------------------------
>PiRXLR102
RSLRYDSNVERTGEED---------------------------------------------
>PiRXLR103
RFLRVHTSEAVEEGAKDFAYINEEEER----------------------------------
>PiRXLR104
RSLRSHQHEDESNDDSASPQVDKEER-----------------------------------
>PiRXLR105
RALRDIHTLSSPFSIGGGGGVQRSLLTGCCSRMPFAHQVKDDPSRVEQPKPEWLGLSHDER
>PiRXLR106
RLLRGNQKYNVDSAMNVAADEER--------------------------------------
>PiRXLR107
RLLRAELTTDETYPEER--------------------------------------------
>PiRXLR108
RSLRSTSPTNETSIGDQDKEER---------------------------------------
>PiRXLR109
RYLRSTSAQTSKASTGAQSEEER--------------------------------------
>PiRXLR110
RALRFSASIEGTTHRVHDEER----------------------------------------
>PiRXLR111
RLLRAADEDR---------------------------------------------------
>PiRXLR112
RQLRRVGNDKYEADEER--------------------------------------------
>PiRXLR113
RLLRVYKDAEDGSEDS---------------------------------------------
>PiRXLR114
RMLRRAEQHATNEVGVEEER-----------------------------------------
>PiRXLR115
RMLRRAEQHATNEVGVEEER-----------------------------------------
>PiRXLR116
RLLRSNTQSDEEAR-----------------------------------------------
>PiRXLR117
RLLRTHHAPTPESEER---------------------------------------------
>PiRXLR118
RILRGMPRGVAITRRQGLITHLIVRAED---------------------------------
>PiRXLR119
RFLRARKNEDASDEER---------------------------------------------
>PiRXLR120
RALRRHKLGER--------------------------------------------------
>PiRXLR121
RLLRGVKKRTAEREVQEER------------------------------------------
>PiRXLR122
RFLRSHQTTDDEGENNEHVGEER--------------------------------------
>PiRXLR123
RLLRSAIQVDNGEER----------------------------------------------
>PiRXLR124
RLLRSYIQVDDGEER----------------------------------------------
>PiRXLR125
RLLRGIIQADDGEEW----------------------------------------------
>PiRXLR126
RLLRSTKLSEDEEVR----------------------------------------------
>PiRXLR127
RVLRQAVKTSQKSANYPSYESESVAAEER--------------------------------
>PiRXLR128
RSLRQVAKASQESVDYLSSKSKYVAAEER--------------------------------
>PiRXLR129
RLLRRVSNADADEAKVDKEER----------------------------------------
>PiRXLR130
RQLRAHPLAVENSGDEER-------------------------------------------
>PiRXLR131
RHLRQESAELATTPEEIG-------------------------------------------
>PiRXLR132
RLLRTHHATIKVNADSEER------------------------------------------
>PiRXLR133
RMLRRVEKPAFNGDVIEEER-----------------------------------------
>PiRXLR134
RFLRKRDTNDAEER-----------------------------------------------
>PiRXLR135
RFLRKTSKTDEDNEDR---------------------------------------------
>PiRXLR136
RSLRVDPAKEVAEEEER--------------------------------------------
>PiRXLR137
RSLRSHKVNKEEKEDLVDSREDVEER-----------------------------------
>PiRXLR138
RFLRSIHEGEDSLKPSAFSEER---------------------------------------
>PiRXLR139
RLLRKHYTAAENDDDSEAR------------------------------------------
>PiRXLR140
RILRCMPR-----------------------------------------------------
>PiRXLR141
RQLRRVGNDKYEADEER--------------------------------------------
>PiRXLR142
RSLRELFIERN--------------------------------------------------
>PiRXLR143
RGLRAGGR-----------------------------------------------------
>PiRXLR144
RGLRIHTDAMEER------------------------------------------------
>PiRXLR145
RLLRLPTTTHQDHEDVQDKLAGER-------------------------------------
>PiRXLR146
RSLRVAGKEVARGGR----------------------------------------------
>PiRXLR147
RSLRVAGQEAAR-------------------------------------------------
>PiRXLR148
RSLRVAGQEVARGGQGDE-------------------------------------------
>PiRXLR149
RLLRSDDSLPIVDDDDVNTEER---------------------------------------
>PiRXLR150
RLLRSNRMDYIVDHSVGDDDHESDIDGEER-------------------------------
>PiRXLR151
RLLRVAGREDDDATTDEEDR-----------------------------------------
>PiRXLR152
RLLRSNRMDDIVDHSVGDDDHESDIDGEER-------------------------------
>PiRXLR153
RFLRVAGPEDDDAMTDEEDR-----------------------------------------
>PiRXLR154
RSLRSIKYAAYAEEER---------------------------------------------
>PiRXLR155
RSLRSIKYAAYAEEER---------------------------------------------
>PiRXLR156
RSLRSSRTVVNGDAAEEER------------------------------------------
>PiRXLR157
TRSLRQTKLVVSDDAQDKER-----------------------------------------
>PiRXLR158
RLLRGSTKQNEDR------------------------------------------------
>PiRXLR159
RSLRDKSSSLITESEER--------------------------------------------
>PiRXLR160
RLLRDDGARHGNLSAQEDR------------------------------------------
>PiRXLR161
RKLRAHTEVGDER------------------------------------------------
>PiRXLR162
RSLRAVETSEDEEER----------------------------------------------
>PiRXLR163
RALRSHTKATDHGEER---------------------------------------------
>PiRXLR164
RLLRQVVKASQESAIYPSKESKSAAAEER--------------------------------
>PiRXLR165
RLLRSRDAQEEER------------------------------------------------
>PiRXLR166
RFLRSPETEEEER------------------------------------------------
>PiRXLR167
RSLRMETIDDDNTEER---------------------------------------------
>PiRXLR168
RLLRDRRSVDEER------------------------------------------------
>PiRXLR169
RMLRPDEPVRDYIADLLKMQRE---------------------------------------
>PiRXLR170
RSLRMYFVDPSVEMLMIVSITLSSNPAPKPTRHEEEE------------------------
>PiRXLR171
RSLRAENDRGDIEEER---------------------------------------------
>PiRXLR172
RLLRVGDEVD---------------------------------------------------
>PiRXLR173
RLLRGFTSTAVRDA-----------------------------------------------
>PiRXLR174
RLLRTSRSSPMSRTSKTVRGMRKAVGGAGHGEEED--------------------------
>PiRXLR175
RFLRSHSEAEEGSEED---------------------------------------------
>PiRXLR176
RFLRSHNQAEEDSEEDEFGNGEER-------------------------------------
>PiRXLR177
RSLRQHEGEDR--------------------------------------------------
>PiRXLR178
RKLRSDRTEDSEQR-----------------------------------------------
>PiRXLR179
RLLRAHTTTAEER------------------------------------------------
>PiRXLR180
RFLRAYTTNGEER------------------------------------------------
>PiRXLR181
RQLRTATMSDDEAR-----------------------------------------------
>PiRXLR182
RFLRLYDAEVRDTVRGDNDVDREER------------------------------------
>PiRXLR183
RMLRSHKPIDNGNSEGEER------------------------------------------
>PiRXLR184
RNLRVNADSSFSSNGDAAAGLEEK-------------------------------------
>PiRXLR185
RSLRARDDFFNPRNDDKFDNMEDYPPEEL--------------------------------
>PiRXLR186
RSLRARDDFFNPRNDDKFDNMEDYPPEEL--------------------------------
>PiRXLR187
RLLRANDGTNAAEEER---------------------------------------------
>PiRXLR188
RQLRSFQTSTLREDGEDR-------------------------------------------
>PiRXLR189
RSLRQIDQEKLAEDDDEDEER----------------------------------------
>PiRXLR190
RSLRQFDHDELAGGDAEDQER----------------------------------------
>PiRXLR191
RGLRHPPIIEELEYR----------------------------------------------
>PiRXLR192
RFLRERKESMEER------------------------------------------------
>PiRXLR193
RFLRERKESMEER------------------------------------------------
>PiRXLR194
RFLRTQEKMKDAKMADSGKVDEEER------------------------------------
>PiRXLR195
RFLRTQEEMKDAKMADSWKVDEEE-------------------------------------
>PiRXLR196
RFLRSHKVAVSSEDVDVKETADEEER-----------------------------------
>PiRXLR197
RFLRTQEKMKDAKMADSGKVDEEER------------------------------------
>PiRXLR198
RYLRAYTTTEER-------------------------------------------------
>PiRXLR199
RFLRGGSIDEDDNEEI---------------------------------------------
>PiRXLR200
RFLRRIDSDQNDSEEER--------------------------------------------
>PiRXLR201
RFLRGGNIDEDDNEER---------------------------------------------
>PiRXLR202
RFLRGGNIDEYDNEE----------------------------------------------
>PiRXLR203
RFLRRVDNDRDDSEEER--------------------------------------------
>PiRXLR204
RLLRTGRDADGDNFDDKDNDEENGIDDEEER------------------------------
>PiRXLR205
RSLRNTEERSIAAILAEAGEEDR--------------------------------------
>PiRXLR206
RTLRVQSDKETEESENVASGKGLADSDDEDER-----------------------------
>PiRXLR207
RFLRAYNDAEDDSEDPKNVKNTVDAKPADESEDSELSEEER--------------------
>PiRXLR208
RLLRAYKDAEDDSEDSKNVKPTADSKHADESEDSEDSQEER--------------------
>PcRXLR8
RNLRLSTTNDNEER-----------------------------------------------
>PcRXLR21
RFLRAHHESEEESDREER-------------------------------------------
>PcRXLR25
RMLRWVKEYEEDLDDSDDLDDDLDDDLDDDLDDDLDDDLEEER------------------
>PcRXLR26
RLLRVHHESDTEER-----------------------------------------------
>PcRXLR27
RFLRVNQEEEDVDAEER--------------------------------------------
>PcRXLR28
RMLRWEKKYEEDLYDDDDLDDDDDSDLDEER------------------------------
>PcRXLR29
RLLRVHHENEEEADREER-------------------------------------------
>PcRXLR30
RFLRAHHESEEESDREER-------------------------------------------
>PcRXLR31
RFLRVHHENEEESETEER-------------------------------------------
>PcRXLR32
RFLRTHHENEQESDREER-------------------------------------------
>PcRXLR33
RFLRTHHENEQESDREER-------------------------------------------
>PcRXLR34
RFLRTHHENEQESDREER-------------------------------------------
>PcRXLR35
RSLRSHNNKNLEDESDDEALYDEEDEEER--------------------------------
>PcRXLR36
RLLRTHHENEQESDREER-------------------------------------------
>PcRXLR38
RSLRYYAADEDDKYDQKNGKYDDDEEEER--------------------------------
>PcRXLR39
RMLRGEYVNDGLIANEYVEKKKRGYGDDALNNDDHDDDDLDEDFEEER-------------
>PcRXLR40
RMLRGEYVNDGLIANEYVEKKKRGYGDDALNNDDHDDDDLDEDFEEER-------------
>PcRXLR42
RLLRTRSVSDEER------------------------------------------------
>PcRXLR43
RLLRTRSVIDEER------------------------------------------------
>PcRXLR46
RLLRTKNIIDEER------------------------------------------------
>PcRXLR48
RFLRVHQDDEER-------------------------------------------------
>PcRXLR49
RTLRTRSLGDSGEEER---------------------------------------------
>PcRXLR50
RTLRTRSLGDSGEKER---------------------------------------------
>PcRXLR51
RTLRTRSLGDNSEEER---------------------------------------------
>PcRXLR52
RTLRTRSLGDNSEEER---------------------------------------------
>PcRXLR56
RFLRVHVEGEER-------------------------------------------------
>PcRXLR57
RLLRSNKYPITEEEEDESEDPVDFEER----------------------------------
>PcRXLR58
RLLRSNKYPIKEEEDESEDSVDWEER-----------------------------------
>PcRXLR59
RLLRSNKYAVKEEEDESEDSVDFEER-----------------------------------
>PcRXLR60
RLLRVVDSTDER-------------------------------------------------
>PcRXLR61
RSLRSGTDEER--------------------------------------------------
>PcRXLR62
RGLREEATTTSSLDEA---------------------------------------------
>PcRXLR64
RSLRRRNNYKDEEVAEEER------------------------------------------
>PcRXLR67
RMLRVNYNNDDDDLDDKKKKTRNSEDPLDNYDEEER-------------------------
>PcRXLR68
RFLRSANIVDDSDDDIDSEDEER--------------------------------------
>PcRXLR69
RSLRLVYDDEDDSADEKDDEEEDSADKVDEER-----------------------------
>PcRXLR71
RLLRVVDPTEEK-------------------------------------------------
>PcRXLR73
RLLRVVDSAEER-------------------------------------------------
>PcRXLR75
RLLRVVDSAEER-------------------------------------------------
>PcRXLR77
RLLRVVDSAEER-------------------------------------------------
>PcRXLR79
RSLRLVYDDEDDSADEKDDEEEDSADKVDEER-----------------------------
>PcRXLR80
RFLRKHKDHHADTEREER-------------------------------------------
>PcRXLR82
RSLRIEKEMKEER------------------------------------------------
>PcRXLR83
RLLRIENETKEER------------------------------------------------
>PcRXLR84
RMLRTAESSEDSEDEER--------------------------------------------
>PcRXLR85
RLLRDGNSPREEER-----------------------------------------------
>PcRXLR86
RFLRTDDSEEK--------------------------------------------------
>PcRXLR87
RFLRSAGIGRQMLKSESFKKTKFDE------------------------------------
>PcRXLR92
RLLRSNKYLVDEEEDQSEDSVDFEER-----------------------------------
>PcRXLR93
RELRGDLNTGEATEER---------------------------------------------
>PcRXLR94
RELRGDLNTGEATEER---------------------------------------------
>PcRXLR95
RELRGDLSTGEATEER---------------------------------------------
>PcRXLR96
RLLRGVEEKMEAEDEER--------------------------------------------
>PcRXLR98
RFLRVTSTLKEENDEER--------------------------------------------
>PcRXLR103
RFLRAQAQVDEER------------------------------------------------
>PcRXLR104
RFLRAHAEVDLEKE-----------------------------------------------
>PcRXLR109
RFLRKSDPKTNEER-----------------------------------------------
>PcRXLR110
RFLRKSEPKTNEER-----------------------------------------------
>PcRXLR111
RFLRKSEPKTKEER-----------------------------------------------
>PcRXLR113
RLLRTVRDEER--------------------------------------------------
>PcRXLR117
RSLRSQKSSTSEDDPIINEETR---------------------------------------
>PcRXLR120
RLLRSIQYPVEEEEEDSVDFEER--------------------------------------
>PcRXLR121
RKLRMHNIASDDTEER---------------------------------------------
>PcRXLR122
RFLRARDEYDYPVKGERDEDDSDNDKEKDEER-----------------------------
>PcRXLR123
RFLRAHLEDDYPVKDERDEDDSDDNKENDEER-----------------------------
>PcRXLR124
RFLRARPEDDYPVKDEREGEDSDDDKEKDEER-----------------------------
>PcRXLR125
RFLRARPEDDYPVNDER--------------------------------------------
>PcRXLR126
RFLRARDEYDYPVKGERDEDDSDNDKEKDEER-----------------------------
>PcRXLR130
RHLREHKNSIDDTEER---------------------------------------------
>PcRXLR132
RRLRVHKSSIDDVEER---------------------------------------------
>PcRXLR134
RLLRSNHYVKEEEDESEDSVDFEER------------------------------------
>PcRXLR136
RSLRSTDSEDRAIAQLLSEDR----------------------------------------
>PcRXLR137
RALRSEDEDGDADDSDDEER-----------------------------------------
>PcRXLR138
RSLRTNEDLEDDSEDLKKSDEER--------------------------------------
>PcRXLR145
RSLRYYDTEEEDETDKHHQKNDKYDEDEEER------------------------------
>PcRXLR146
RFLRYYKKEDMYDENDGDDDVDDDDKYDEEVEER---------------------------
>PcRXLR147
RFLRSANMVDDSVDDIDSGDAIDDEER----------------------------------
>PcRXLR148
RFLRRAKTVDGSDDDIDSDDEER--------------------------------------
>PcRXLR150
RFLRSYKEEEAYLTEDKYDEEKEER------------------------------------
>PcRXLR168
RFLRTDAGENEEDR-----------------------------------------------
>PcRXLR169
RLLRSDDYDEER-------------------------------------------------
>PcRXLR170
RHLRSIDDRPRDTKTEER-------------------------------------------
>PcRXLR172
RSLRSHDKVNTVEEER---------------------------------------------
>PcRXLR173
RFLRSHDKVTAVEEER---------------------------------------------
>PcRXLR175
RQLRTQDDLPPETTAPETIDPETPYPDYAEMER----------------------------
>PcRXLR184
RFLRKRLEAETEER-----------------------------------------------
>PcRXLR185
RFLRKSVEDKSEDLTNIEER-----------------------------------------
>PcRXLR186
RLLRDEREER---------------------------------------------------
>PcRXLR188
RLLRTVRDEER--------------------------------------------------
>PcRXLR189
RLLRSTNTATNNDEER---------------------------------------------
>PcRXLR191
RTLRLLQSVCAYP------------------------------------------------
>PcRXLR197
RLLRDEREER---------------------------------------------------
>PcRXLR198
RLLRKSEPKTNEER-----------------------------------------------
>PcRXLR203
RTLRGAMADNSELDQLEGSGSNNSILWVNASKPEER-------------------------
>PcRXLR207
RMLRVNYNNDDDDLDDKKKKTRNSEDPLDNYDEEER-------------------------
>PcRXLR208
RFLRSANIVDDSDDDIDSEDEER--------------------------------------
>PcRXLR209
RLLRSNKYAVKEEEDESEDSVDFEER-----------------------------------
>PcRXLR210
RTLRLLQSVCAYPSSLTIR------------------------------------------
>PcRXLR212
RKLRMHNIASDDTEER---------------------------------------------
>PcRXLR213
RHLREHKNSIDDTEER---------------------------------------------
>PcRXLR214
RELRGDINTDEATEER---------------------------------------------
>PcRXLR226
RNLRLSTTNDNEER-----------------------------------------------
>PcRXLR227
RLLRARSDEER--------------------------------------------------
>PcRXLR228
RLLRARSDEER--------------------------------------------------
>PcRXLR235
RHLRTSPEDEER-------------------------------------------------
>PcRXLR236
RFLRTAGYSDHDTAAEEER------------------------------------------
>PcRXLR237
RFLRAAEAPDQDTTAEEER------------------------------------------
>PcRXLR238
RRLRQSAEVQEER------------------------------------------------
>PcRXLR239
RRLRLSVEDEEER------------------------------------------------
>PcRXLR240
RSLRNLRKKTTLVGYDAEER-----------------------------------------
>PcRXLR243
RSLRLVEDDAVDDDEDESVDEVDEER-----------------------------------
>PcRXLR244
RSLRYHTNEDLEDDSDDEGLDDAEEEER---------------------------------
>PcRXLR245
RSLRYHTNEDLEDDSDDEGLGDAEEEER---------------------------------
>PcRXLR246
RSLRLAKKSDTSNEKEDER------------------------------------------
>PcRXLR249
RSLRSVDTGTESDDEEER-------------------------------------------
>PcRXLR250
RSLRYHNNKDLEDDSDDEGLEDAEEEER---------------------------------
>PcRXLR251
RSLRYHTNEDLEDDSDDEGLDDAEEEER---------------------------------
>PcRXLR252
RSLRYHTNEDLEDDSDDEGLGDAEEEER---------------------------------
>PcRXLR253
RGLRANEERA---------------------------------------------------
>PcRXLR257
RSLRESGAVRLLLSPSEEER-----------------------------------------
>PcRXLR258
RSLRGNAVNYSFKDVEDGNADER--------------------------------------
>PcRXLR260
RLLRGNKYPIYEEEDESEDSVDLEER-----------------------------------
>PcRXLR261
RSLRRRNNYKDEEVAEEER------------------------------------------
>PcRXLR264
RLLRSEHDEGKLLEDDEEEDDEEER------------------------------------
>PcRXLR269
RLLRSERDEGNLLEDDEENLLEDDEEER---------------------------------
>PcRXLR270
RLLRSERDEGNLLEDDEENLLEDDEEER---------------------------------
>PcRXLR271
RLLRSEHDEGKLLEDDEEEDDEEER------------------------------------
>PcRXLR272
RLLRSEHDEGKLLEDDEEEDDEEER------------------------------------
>PcRXLR273
RLLRSEHDEGKLLEDDEEEDDEEER------------------------------------
>PcRXLR274
RLLRSEHDEGKLLEDDEEEDDEEER------------------------------------
>PcRXLR276
RLLRTPYTDEER-------------------------------------------------
>PcRXLR277
RLLRGHPSTVDKVSADDEER-----------------------------------------
>PcRXLR278
RLLRGHPSTVDKVSADDEER-----------------------------------------
>PcRXLR279
RLLRGHPSTVDKVSADDEER-----------------------------------------
>PcRXLR280
RMLRHGLDNVVEAPNNGESEEER--------------------------------------
>PcRXLR284
RQLRVGKAVASLFENQHQSTRELEEN-----------------------------------
>PcRXLR286
RVLRSEYDEEKLLEDDEEELLENDEEER---------------------------------
>PcRXLR290
RHLRASVAEQDYEER----------------------------------------------
>PcRXLR291
RYLRISVAKQDYDYEER--------------------------------------------
>PcRXLR292
RLLRTDVTKYDNDEER---------------------------------------------
>PcRXLR293
RGLRANEER----------------------------------------------------
>PcRXLR294
RFLRAQAQVDEER------------------------------------------------
>PcRXLR299
RLLRVVDSAEER-------------------------------------------------
>PcRXLR301
RLLRVVDSAEER-------------------------------------------------
>PcRXLR303
AKSGGRLLRVVDSAEER--------------------------------------------
>PcRXLR305
RLLRVVDSAEER-------------------------------------------------
>PcRXLR307
RLLRVVDSAEER-------------------------------------------------
>PcRXLR309
RRLRFAPEQVEER------------------------------------------------
>PcRXLR315
RLLRSNKYPVKEEEDEYEDSVDFEDR-----------------------------------
>PcRXLR316
RLLRGNKYPVVEEEDESEDSVDLEER-----------------------------------
>PcRXLR317
RFLRTNKYELDEQEER---------------------------------------------
>PcRXLR318
RLLRGHPSTVDKVSADNEER-----------------------------------------
>PcRXLR320
RSLRAHKSHEKSQDEER--------------------------------------------
>PcRXLR333
RLLRSEADVSDGEER----------------------------------------------
>PcRXLR334
RFLRSYREEDDGDDSDDEEER----------------------------------------
>PcRXLR335
RFLRSAKIVNDDIDSDDDIDRDEEER-----------------------------------
>PcRXLR337
RSLRGNAVNYSFKDVEDGNADER--------------------------------------
>PcRXLR340
RTLRRYDPSEFDSEEAVDSDEEADPVEVADSDEEVVSEGEER-------------------
>PcRXLR341
RSLRQYDFKSLTVADSKEEE-----------------------------------------
>PcRXLR342
RSLRLRNLESVDEDR----------------------------------------------
>PcRXLR343
RLLRSNKYSVKEEDESEDSVDFGKRGFATNDEEDLEER-----------------------
>PcRXLR351
RILRTSVDTEDLFDEER--------------------------------------------
>PcRXLR352
RFLRTNKATKTDSEER---------------------------------------------
>PcRXLR353
RFLRTNKATKTDSEER---------------------------------------------
>PcRXLR356
RFLRVHVEGEER-------------------------------------------------
>PcRXLR358
RSLRSDKYAGNEER-----------------------------------------------
>PcRXLR360
RFLRRDNDEALTDFDTEEG------------------------------------------
>PcRXLR364
RGLRPTADTPSVEDDKEDR------------------------------------------
>PcRXLR365
RGLRLTADTPSVEDDKEDR------------------------------------------
>PcRXLR367
RSLRVVSKSDKPSKHLDAITSEER-------------------------------------
>PcRXLR368
RTLRLLQSVCAYPSSLTIRTLQGCSSQDPSLTSRAFSCFEDHDGKPCI-------------
>PcRXLR370
RELRGDLNTDEASEER---------------------------------------------
>PcRXLR371
RELRGDLYTDEATEER---------------------------------------------
>PcRXLR372
RELREDLNTDEATEER---------------------------------------------
>PcRXLR373
RELRGDLNTDEATEER---------------------------------------------
>PcRXLR374
RELRGDLNTDEATEER---------------------------------------------
>PcRXLR375
RELRGDLNTDEATEER---------------------------------------------
>PcRXLR376
RELRGDLNTDEAAEER---------------------------------------------
>PcRXLR377
RFLRKENVVNTIATDGEER------------------------------------------
>PcRXLR386
RSLRYYDTEEEDETDKHHQKNDKYDEDEEER------------------------------
>PcRXLR387
RSLRYYDTDEDDKTDKFDDNEEER-------------------------------------
>PcRXLR389
RELRGDLNTDEASEER---------------------------------------------
>PcRXLR390
RELRGDLYTDEAAEDR---------------------------------------------
>PcRXLR391
RELREDLNTDEATEER---------------------------------------------
>PcRXLR392
RELRGDLNTDEATEER---------------------------------------------
>PcRXLR393
RELRGDLNTDEATEER---------------------------------------------
>PcRXLR394
RELRGDLNTDEAAEER---------------------------------------------
>PcRXLR397
RFLRVHYDEEEEEEEER--------------------------------------------
>PcRXLR401
RRLRRAQRRAEEVEADRER------------------------------------------
>PcRXLR402
RRLRAAAPANKDNVAKIAGGFLTKIKE----------------------------------
>PcRXLR404
RSLRLVYDDEDDSADEKDDEEEESADEVDEER-----------------------------
>PcRXLR405
RNLRGYKAEDEER------------------------------------------------
>PcRXLR406
RLLRTSHEEENDER-----------------------------------------------
>PcRXLR407
RSLRRYQAEDEER------------------------------------------------
>PcRXLR415
RFLRARDEDDYPVKGERDEDDSDNDKEKDEER-----------------------------
>PcRXLR416
RFLRARDEYDYPVKGERDEDDSDNDKEKDEER-----------------------------
>PcRXLR417
RFLRAYTTEDEER------------------------------------------------
>PcRXLR418
RFLRAHLEDDYPVKDERDGEDSDDENDEER-------------------------------
>PcRXLR419
RFLRVRPEDDYPVKDERDGEDSDDDKGNDEER-----------------------------
>PcRXLR420
RFLRARDEYDYPVKGERDEDDSDNDKEKDEER-----------------------------
>PcRXLR421
RFLRARDEDDYPVKGERDEDDSDNDKEKDEER-----------------------------
>PcRXLR422
RFLRARPVDDYPVKDERDEDDSDDEKDEER-------------------------------
>PcRXLR423
RFLRARPVDDYPVKDERDEDDSDDEKDEER-------------------------------
>PcRXLR424
RFLRARPVDDYPVKDERDEDDDKEKDEER--------------------------------
>PcRXLR425
RFLRARPVDDYPVKDERDEDDDKEKDEER--------------------------------
>PcRXLR427
RSLRSTDSEDR--------------------------------------------------
>PcRXLR428
RALRSEDEDGDADDSDDEER-----------------------------------------
>PcRXLR429
RSLRTNEDLEDDSEDLKKSDEER--------------------------------------
>PcRXLR436
RRLRFHAGLDAGHQPGER-------------------------------------------
>PcRXLR439
RLLRVVDSTDER-------------------------------------------------
>PcRXLR440
RSLRSGTDEER--------------------------------------------------
>PcRXLR1
RRLRAAAPVNKDNVAKLAGGFISRIKEGS--------------------------------
>PcRXLR2
RNLRKHHDTLVDEER----------------------------------------------
>PcRXLR3
RFLRVHHDEEEEEEEER--------------------------------------------
>PcRXLR5
RLLRVHQDEEER-------------------------------------------------
>PcRXLR6
KGTTVLASDFSNQHRDHVSSTISITRFLRTADASTGDEDR---------------------
>PcRXLR7
RALRSFRDSGEEER-----------------------------------------------
>PcRXLR9
RLLRTKSVIDEER------------------------------------------------
>PcRXLR10
RLLRGEYGNDGLIADDIVKKRANYGDDDLDDDGLDGDDDDLDDDGDDDDFDEER-------
>PcRXLR11
RLLRARSIIDEER------------------------------------------------
>PcRXLR12
RLLRARSDEER--------------------------------------------------
>PcRXLR13
RLLRARSIIDEER------------------------------------------------
>PcRXLR14
RLLRARSDEER--------------------------------------------------
>PcRXLR15
RMLRGEYGNDALIADDDAGKKKVSYGDDALDYDDLDDDDLDDYFEEER-------------
>PcRXLR16
RSLRYYATDEDVETDKYDQKNGKYDNDDEEER-----------------------------
>PcRXLR17
RSLRLVYDDEDDSADEKDEEEEESADEVDEER-----------------------------
>PcRXLR19
RFLRIDQDEEER-------------------------------------------------
>PcRXLR20
RLLRSNKYPIKEEDEEEDLSEDSIDVQERDFTAHDEEDLEER-------------------
>PcRXLR22
RFLRAHHENEEESDREER-------------------------------------------
>PcRXLR23
RLLRSNKYPIEEEEDEFEDTMDFEEGDYTTTDKEDLEER----------------------
>PcRXLR24
RMLRWVNKYEGDLDDNDDLDDLDDDLEEER-------------------------------
>PcRXLR41
RMLRGEYGNDALIADDDAGKKKVSYGDDALDYDDLDDDDLDDYFEEER-------------
>PcRXLR44
RLLRTRSVIDEER------------------------------------------------
>PcRXLR45
RLLRTRSVIDEER------------------------------------------------
>PcRXLR53
RLLRVHQDEEER-------------------------------------------------
>PcRXLR54
RLLRSNKYPITEEEEDESEDPVDFEERGEEDLEER--------------------------
>PcRXLR55
RRLRSAETVYRHEDSYKRRPFIEEK------------------------------------
>PcRXLR63
RNLRKHHHTIEDEER----------------------------------------------
>PcRXLR65
RMLRAQEEPTNAADEER--------------------------------------------
>PcRXLR66
RELRGDLIADEATEER---------------------------------------------
>PcRXLR70
RSLRGASKTKTEVDEDDSFDPEEEER-----------------------------------
>PcRXLR81
RHLRTSPEDEER-------------------------------------------------
>PcRXLR88
RLLRTSHEEENDER-----------------------------------------------
>PcRXLR90
RMLRIVKEKPVSDKEAEREER----------------------------------------
>PcRXLR91
RFLRRHPTEHDNEER----------------------------------------------
>PcRXLR97
RFLRTNKYELDEQEER---------------------------------------------
>PcRXLR99
RSLRYYDAEEEDETDKYDQKNGKYDDDEEER------------------------------
>PcRXLR100
RLLRPRGVHHCDRGLWSLLHREAFD------------------------------------
>PcRXLR101
RLLRANTEEGVDGTETQHEER----------------------------------------
>PcRXLR105
RFLRKSEPKMNEER-----------------------------------------------
>PcRXLR106
RQLRARVETQEER------------------------------------------------
>PcRXLR107
RFLRKSEPKTNEER-----------------------------------------------
>PcRXLR108
RLLRTVQDEER--------------------------------------------------
>PcRXLR112
RLLRTVRDEER--------------------------------------------------
>PcRXLR114
RSLRQVVVAAAEVAAVESASEASR-------------------------------------
>PcRXLR115
RILRGSNAEKNKYFDEEEVEEEER-------------------------------------
>PcRXLR116
RLLRSEVSHDNLEDRVLDNWKKLSLLVKVGSR-----------------------------
>PcRXLR118
RHLRTSPEDEER-------------------------------------------------
>PcRXLR119
RFLRTAGYPDHGTAAEEER------------------------------------------
>PcRXLR127
RHLRGMNDVPREANTEER-------------------------------------------
>PcRXLR128
RHLRGMNDVPRGANTEER-------------------------------------------
>PcRXLR129
RSLRSYAAIVGNTRTDSEER-----------------------------------------
>PcRXLR131
RRLRVHKSSIDDVEER---------------------------------------------
>PcRXLR133
RLLRAYTMGGEER------------------------------------------------
>PcRXLR135
RSLRTNLKTDETSAKKLTGEDER--------------------------------------
>PcRXLR139
RFLRSANIVDDRVDDIDSDDDIDNDDEER--------------------------------
>PcRXLR140
RFLRSANIVDDSVDDIDSDDDIDNDDEER--------------------------------
>PcRXLR141
RFLRSANIVDDRVDDIDSDDAIDNDDEER--------------------------------
>PcRXLR142
RSLRYYDTEEEDETDKHHQKNDKYDEDEEER------------------------------
>PcRXLR143
RSLRYYDTDEDDKTDKFDDNEEER-------------------------------------
>PcRXLR144
RSLRYYDTDEDDKTDKFDDNEEER-------------------------------------
>PcRXLR149
RLLRCCSAKSLQVSSLVD-------------------------------------------
>PcRXLR151
RFLRARPVDDYPVKDERDEDDSDDEKDEER-------------------------------
>PcRXLR152
RFLRARDEDDYPVKGERDEDDSDDDKEKDEER-----------------------------
>PcRXLR153
RFLRARPVDDYPVKDERDEDDDNEKDEER--------------------------------
>PcRXLR154
RFLRARPVDDYPVKDERDEDDSDDEKDEER-------------------------------
>PcRXLR155
RFLRARPVDDYPVKDERDEDDSDDEKDEER-------------------------------
>PcRXLR156
RFLRARPVDDYPVKDERDEDDSDDEKDEER-------------------------------
>PcRXLR157
RFLRARPVDDYPVKDERDEDDSDDEKDEER-------------------------------
>PcRXLR158
RLLRAASDGESSFMER---------------------------------------------
>PcRXLR159
RFLRVESTIEAEDEER---------------------------------------------
>PcRXLR160
RSLRYVKDEEDSIDTKDEER-----------------------------------------
>PcRXLR161
RLLRVHKESDLDAEER---------------------------------------------
>PcRXLR162
RRLRTPESPNDGEER----------------------------------------------
>PcRXLR163
RFLRVDYPKSVDTEER---------------------------------------------
>PcRXLR164
RSLRGEVIADEDSYAIDEER-----------------------------------------
>PcRXLR165
RNLRKKEIEEER-------------------------------------------------
>PcRXLR166
RNLRKKKIEEER-------------------------------------------------
>PcRXLR171
RFLRSHDKVTAVEEER---------------------------------------------
>PcRXLR176
RRLRRAQRRAEEVEADRER------------------------------------------
>PcRXLR177
RYLRSTQTDSEER------------------------------------------------
>PcRXLR179
RFLRDGLKDESDDLTSEER------------------------------------------
>PcRXLR180
RFLREELKDESDDLTSEER------------------------------------------
>PcRXLR181
RFLREGLKDESDDLTSEER------------------------------------------
>PcRXLR182
RFLREGLKDESDDLTSEER------------------------------------------
>PcRXLR183
RFLRKRLEDESDDLTSEER------------------------------------------
>PcRXLR187
RLLRKSEPKTNEER-----------------------------------------------
>PcRXLR190
RSLRAFEEKEEFDAEER--------------------------------------------
>PcRXLR192
RVLRFEAAEDVLRR-----------------------------------------------
>PcRXLR193
RLLRTVRDEER--------------------------------------------------
>PcRXLR194
RILRTSVDTEDLFDEQ---------------------------------------------
>PcRXLR196
RFLRTNKAKETDSEER---------------------------------------------
>PcRXLR199
RALRELFLERHYVAHSDRE------------------------------------------
>PcRXLR200
RILRTEKVDEDDEEGTEGEER----------------------------------------
>PcRXLR201
RFLRGREDVMGDESDDEKDSEAENEER----------------------------------
>PcRXLR202
RKLRYGRRSLDRIGDR---------------------------------------------
>PcRXLR204
RLLRSNHYPVKEEEDESEDSVDFEER-----------------------------------
>PcRXLR205
RLLRSNHYPVKEEEDESEDSVDFEER-----------------------------------
>PcRXLR206
RLLRSNHYPVKEEEDESEDSVDFEER-----------------------------------
>PcRXLR211
RLLRTDVTKYDNDEER---------------------------------------------
>PcRXLR215
RMLRGEYVNDGLIANEYVEKKKRGYGDDALNNDDRDDDDVDDDFEEER-------------
>PcRXLR216
RMLRGEYVNDGLIANDYAGKKKRGDDALNNDDRDDDDLDDDFEEER---------------
>PcRXLR217
RMLRGEYVNDGLIANEYVEKKKRGYGDDALNNDDRDDDDVDDDFEEER-------------
>PcRXLR218
RMLRGEYVNDGLIANEYVEKKKRGYGDDALNNDDRDDDDVDDDFEEER-------------
>PcRXLR219
RMLRGEYGNDALIADDDAGKKKVSYGDDALDYDDLDDDDLDDYFEEER-------------
>PcRXLR220
RLLRTRSVIDEER------------------------------------------------
>PcRXLR221
RLLRTRSVIDEER------------------------------------------------
>PcRXLR222
RLLRTTSIIDEER------------------------------------------------
>PcRXLR223
RFLRVHQDDEER-------------------------------------------------
>PcRXLR224
RTLRTRSLGDSGEEER---------------------------------------------
>PcRXLR225
RTLRTRSLGDSGEEER---------------------------------------------
>PcRXLR229
RMLRGEYGNDALIADDDAGKKKVSYGDDALDYDDLDDDDLDDYFEEER-------------
>PcRXLR230
RMLRGEYGNDALIADDDAGKKKVSYGDDALDYDDLDDDDLDDYFEEER-------------
>PcRXLR231
RHLRLAPHEDTSITDVLVERGLKVHDEER--------------------------------
>PcRXLR232
RSLRSYAAIVGNARTDSEER-----------------------------------------
>PcRXLR233
RFLRSDYNSEER-------------------------------------------------
>PcRXLR234
RSLRSMKAKVQDNQVEEER------------------------------------------
>PcRXLR242
RLLRSNHYLVKEEEDESEDSVDLRGFATPDEEDLEER------------------------
>PcRXLR247
RSLRYHNKDPEDESDDEALLEEEER------------------------------------
>PcRXLR248
RSLRYHKNKGLEDESDDEALLEEEER-----------------------------------
>PcRXLR254
RRLRLNQQNIAKAAGDLISKSKESATLTKVINIAKTANGDE--------------------
>PcRXLR256
RFLRGNDKTIRTTEEEDR-------------------------------------------
>PcRXLR259
RFLRKSEPKTNEER-----------------------------------------------
>PcRXLR262
RLLRSEHDEGKLLEDDEGEDDEEER------------------------------------
>PcRXLR263
RLLRSEHDEGKLLEDDEGEDDEEER------------------------------------
>PcRXLR265
RLLRSEHDEGKLLEDDEGEDDEEER------------------------------------
>PcRXLR266
RLLRSERDEGNLLEDDEENLLEDDEEER---------------------------------
>PcRXLR267
RLLRSEHDEGELLGDDEEGLLEDDEEER---------------------------------
>PcRXLR268
RLLRSERDEGNLLEDDEENLLEDDEEER---------------------------------
>PcRXLR275
RLLRTQYTDEER-------------------------------------------------
>PcRXLR281
RSLRIAADTGLEQDEER--------------------------------------------
>PcRXLR282
RSLRIAAGTGLEQDEER--------------------------------------------
>PcRXLR283
RQLRSSVNTEER-------------------------------------------------
>PcRXLR287
RLLRANTEEGVDGTETQHEER----------------------------------------
>PcRXLR289
RFLRKHHTQNDEER-----------------------------------------------
>PcRXLR295
RLLRTQYTDEER-------------------------------------------------
>PcRXLR296
RFLRTHYTDEER-------------------------------------------------
>PcRXLR297
RLLRTQYTDEER-------------------------------------------------
>PcRXLR298
RSLRGASKTKTEVDEDDSFDPEEEER-----------------------------------
>PcRXLR310
RVLRGEAESDPESEER---------------------------------------------
>PcRXLR311
RALRTYKADFEDDDDDDDDDEEER-------------------------------------
>PcRXLR312
RLLRSNHYPVKEEEDESEDSVDFEER-----------------------------------
>PcRXLR313
RLLRSNHYPVKEEEDESEDSVDFEER-----------------------------------
>PcRXLR314
RLLRSNHYPVKEEEDESEDSVDFEER-----------------------------------
>PcRXLR319
RSLRAHKSHEKSQDEER--------------------------------------------
>PcRXLR321
RSLRGNAVNYSFKDVEDGNADER--------------------------------------
>PcRXLR322
RRLRLKQENIAKAAGDLISKSKESATITKAINIAKNANGDEAAAR----------------
>PcRXLR323
RRLRSEAGVDQQNVAKIAGGFISKIKE----------------------------------
>PcRXLR324
RRLRLNQQNIAKAAGDFISKSKE--------------------------------------
>PcRXLR325
RFLRGDAKDLTTANDDSKELSAEGEER----------------------------------
>PcRXLR326
RLLRTTEDEER--------------------------------------------------
>PcRXLR327
RLLRTAKIVDDSEDDIDSDDDIDRDEEER--------------------------------
>PcRXLR328
RFLRSAEIVNDDIDSDDDVDRDEEER-----------------------------------
>PcRXLR329
RFLRSAEIVNDDIDSDDDVDRDEEER-----------------------------------
>PcRXLR330
RLLRSTVRVDEEEER----------------------------------------------
>PcRXLR331
RLLRSPVSVDEEEER----------------------------------------------
>PcRXLR332
RFLRSAGIGRQMLKSES--------------------------------------------
>PcRXLR336
RLLRTAKIVDDSEDDIDSDDDIDRDEEER--------------------------------
>PcRXLR338
RSLRRYDPSERDSEGDADSDDEDEER-----------------------------------
>PcRXLR339
RSLRRYDPSEFDERESEEEADSDEEVDSEDEER----------------------------
>PcRXLR344
RSLRGFPTTSEER------------------------------------------------
>PcRXLR345
RFLRGLETTDSEER-----------------------------------------------
>PcRXLR346
RHLRTSPEDEER-------------------------------------------------
>PcRXLR347
RSLRIEKETKEER------------------------------------------------
>PcRXLR348
RMLRTAESSEDSEDEER--------------------------------------------
>PcRXLR349
RLLRDGNSPREEER-----------------------------------------------
>PcRXLR350
RFLRTDESEEK--------------------------------------------------
>PcRXLR354
RFLRKSEPKTNEER-----------------------------------------------
>PcRXLR355
RQLRAHVETQEER------------------------------------------------
>PcRXLR357
RSLRSDKYAGNEER-----------------------------------------------
>PcRXLR359
KRLLRSYEADSEDEER---------------------------------------------
>PcRXLR361
RGLRPTADTPSVEDDKEDR------------------------------------------
>PcRXLR362
RGLRPTADTPSVEDDKEDR------------------------------------------
>PcRXLR363
RGLRPTADTPSVEDDKEDR------------------------------------------
>PcRXLR366
RPLRVVSKSDKPTSEER--------------------------------------------
>PcRXLR369
RLLRKESNAVDTTATDDEER-----------------------------------------
>PcRXLR379
RNLRKHHDTLVDEER----------------------------------------------
>PcRXLR380
RFLRVASTLKEENDEER--------------------------------------------
>PcRXLR381
RFLRRRENYDDEEAATEER------------------------------------------
>PcRXLR382
RLLRGRKNNEEMEER----------------------------------------------
>PcRXLR383
RSLRYYDTDEDDKTDKFDDNEEER-------------------------------------
>PcRXLR384
RSLRYYDTEEEDETDKHHQKNDKYDEDEEER------------------------------
>PcRXLR385
RFLRYYKKEDMYDENDGDDDVDDDDKYDEEVEER---------------------------
>PcRXLR388
RELRGEAKPSAVNPEEEER------------------------------------------
>PcRXLR395
RLLRVHQDEEER-------------------------------------------------
>PcRXLR396
RFLRVHDDEEER-------------------------------------------------
>PcRXLR399
RFLRVHDDEEER-------------------------------------------------
>PcRXLR400
RLLRVHQDEEER-------------------------------------------------
>PcRXLR408
RYLRAVKTNEKNERTAEAEER----------------------------------------
>PcRXLR410
RFLRTEAVDDDAEER----------------------------------------------
>PcRXLR411
RFLRARPVDDYPVKDERDEDDSDDEKDEER-------------------------------
>PcRXLR412
RFLRARPVDDYPVKDERDEDDSDDEKDEER-------------------------------
>PcRXLR413
RFLRARDEDDYPVKGERDEDDSDDDKEKDEER-----------------------------
>PcRXLR414
RFLRAHLEDDYPVKDEEDSDDNKEKDEER--------------------------------
>PcRXLR426
RSLRTNLKTDETSAKKLTGEDER--------------------------------------
>PcRXLR430
RFLRSAKIVDDSVDDIDSDDDIDNDDEER--------------------------------
>PcRXLR431
RFLRSAKIVDDSVDDIDSDDDIDNDDEER--------------------------------
>PcRXLR432
RELRGDLNTDEATEER---------------------------------------------
>PcRXLR433
RALRELFLERHYVAHSDRE------------------------------------------
>PcRXLR434
RRLRFHAGLDAGHQPGER-------------------------------------------
>PcRXLR438
RLLRVVDSTEER-------------------------------------------------
>PhraRXLR1
RSLRESPPDGGGEEDDNAEER----------------------------------------
>PhraRXLR2
RRLRVDEAGGETRRRLQSKWGVWLAVIKTNLAHLPIEDR----------------------
>PhraRXLR3
RRLRGEQTQDEAR------------------------------------------------
>PhraRXLR4
RSLRTAGVDDVDVDDEER-------------------------------------------
>PhraRXLR5
RFLRIHKPNKATDEER---------------------------------------------
>PhraRXLR6
RRLRAARATRPDDDNDDDDDDDDEER-----------------------------------
>PhraRXLR7
RRLRAARATRPDDDNDDDDDDDDEER-----------------------------------
>PhraRXLR8
RSLRRHDYDELAEVDSGNGER----------------------------------------
>PhraRXLR9
RSLRRHDDEER--------------------------------------------------
>PhraRXLR10
RVLRRNPAAPRLVVAYSATYLESTATASSTSAED---------------------------
>PhraRXLR11
RVLRRNPAAPRLVVAYSATYLESTAIASSTSAEDR--------------------------
>PhraRXLR12
RLLRTTEMEKDDDLDSDDEER----------------------------------------
>PhraRXLR13
RQLRGDETGLPDVEER---------------------------------------------
>PhraRXLR14
RLLRTTEMEKDDDLDSDDEER----------------------------------------
>PhraRXLR15
RRLRSHYDEDEDEDEDEDEDEDEDEEER---------------------------------
>PhraRXLR16
RFLRRHKAANVNENAEGEER-----------------------------------------
>PhraRXLR17
RFLRRHKAANVNENAEGEER-----------------------------------------
>PhraRXLR18
RHLRPALKTEVDDGTDEDR------------------------------------------
>PhraRXLR19
RSLRVEQTTNVEDGDSEER------------------------------------------
>PhraRXLR20
RSLRVEQTTNVEDGDSEER------------------------------------------
>PhraRXLR21
RSLRVEQTTNVEDGDSEER------------------------------------------
>PhraRXLR22
RHLRPALKTEVDDGTDEDR------------------------------------------
>PhraRXLR23
RSLRVEQTTNVEDGDSEER------------------------------------------
>PhraRXLR24
RYLRKRETDETDETDNEDR------------------------------------------
>PhraRXLR25
RFLRTQRSGDNDGEER---------------------------------------------
>PhraRXLR26
RFLRAPRSVDDAGSNDNGDFDEER-------------------------------------
>PhraRXLR27
RLLRGLQGNFVGTTRNDDESEER--------------------------------------
>PhraRXLR28
RFLRAQRSVDYGGSNDNGDFDEER-------------------------------------
>PhraRXLR29
RLLRTDKVEDAAEEER---------------------------------------------
>PhraRXLR30
RSLRTVEEAMKDDDDSEER------------------------------------------
>PhraRXLR31
RRLRAHRLVNGETEVGTARDEER--------------------------------------
>PhraRXLR32
RLLRTDKAENAAEEER---------------------------------------------
>PhraRXLR33
RLLRANGEEEDNSANEER-------------------------------------------
>PhraRXLR34
RDLRESRSDGSAWLDGGAVAGGARQAAAPGTEDE---------------------------
>PhraRXLR35
RLLRVLDVANATLLRKR--------------------------------------------
>PhraRXLR36
RLLRTTDVVTDEKADSEER------------------------------------------
>PhraRXLR37
RRLRRAKASAESEKASPPDPR----------------------------------------
>PhraRXLR38
RLLRAAMRLRSRRRLVSSTDPSDSER-----------------------------------
>PhraRXLR39
RFLRSHQTTDDEGKHPEHDEEER--------------------------------------
>PhraRXLR40
RALRRLVRPLRPWPKLRSKSFAGEEGR----------------------------------
>PhraRXLR41
RFLRTTKMEQEVDDDDDDDDDDDDDDDSQAAEDEER-------------------------
>PhraRXLR42
RFLRIEGSTSKYEEER---------------------------------------------
>PhraRXLR43
RLLRRQADSVGHTETLAEDEEER--------------------------------------
>PhraRXLR44
RLLRRQADSVGHTETLAEDEEER--------------------------------------
>PhraRXLR45
RSLREEATIYDDTAEDDENASALKEER----------------------------------
>PhraRXLR46
RLLRAYTDDEER-------------------------------------------------
>PhraRXLR47
RHLRRVDNEER--------------------------------------------------
>PhraRXLR48
RLLRAYTDDEER-------------------------------------------------
>PhraRXLR49
RLLRSYYEADKDDEADEADEADEYDAAEEER------------------------------
>PhraRXLR50
RALRNHWTDNIDDRNAGKSDNEER-------------------------------------
>PhraRXLR51
RMLRASDKEEDDATNEER-------------------------------------------
>PhraRXLR52
RFLRSHTRTDHDPGAVDEER-----------------------------------------
>PhraRXLR53
RVLRLEKW-----------------------------------------------------
>PhraRXLR54
RGLRLNADTPTTEDADEHR------------------------------------------
>PhraRXLR55
RQLRSAALVDEDEDQKVSMTDEGEER-----------------------------------
>PhraRXLR56
RVLRSVDAAEADDKDASAAAEER--------------------------------------
>PhraRXLR57
RVLRSVDAAEENNKDASAAAEER--------------------------------------
>PhraRXLR58
RFLRGNKGKTIATGDDDLADSEER-------------------------------------
>PhraRXLR59
RVLRSLDTVEEDNKDASAAAEER--------------------------------------
>PhraRXLR60
RGLRIKVDEDNDDENTEEEER----------------------------------------
>PhraRXLR61
RFLRLRTHANEER------------------------------------------------
>PhraRXLR62
RFLRLRTHADEER------------------------------------------------
>PhraRXLR63
RFLRSHRVEKEDDDSKEDDDDDDDEEEEEER------------------------------
>PhraRXLR64
RFLRKHKDEVSEEEDDDDEEEEER-------------------------------------
>PhraRXLR65
RSLRVNANTAGATWLEKL-------------------------------------------
>PhraRXLR66
RSLRVNANTAGATWLEKL-------------------------------------------
>PhraRXLR67
RSLRVNANTAGATWLENLGKHAKVFWWLETE------------------------------
>PhraRXLR68
RSLRVGTNTVEER------------------------------------------------
>PhraRXLR69
RFLRTENEKPIVAADEAHTVPNTDADALTSSNSEER-------------------------
>PhraRXLR70
RLLRTVDYEEEEDDSEEER------------------------------------------
>PhraRXLR71
RHLRATNEDDIVPDRRLGATEEDDGNEEER-------------------------------
>PhraRXLR72
RRLRAETTTDEEDDDNEER------------------------------------------
>PhraRXLR73
RLLRTETAVDKDDSSEER-------------------------------------------
>PhraRXLR74
RSLRVHDNGNGGGESYTGEEDEER-------------------------------------
>PhraRXLR75
RSLRVRGNVDTTDGDGGDESYTVENDEER--------------------------------
>PhraRXLR76
RSLRVRGNDDVPDDDGSVESYTDEER-----------------------------------
>PhraRXLR77
RSLRVHANDNETNDEDDNKPYAGWDEEER--------------------------------
>PhraRXLR78
RSLRGYKRTEAEDEDR---------------------------------------------
>PhraRXLR79
RSLRGYKLSEAEDDER---------------------------------------------
>PhraRXLR80
RGLRISTVDDAGCEAEEQ-------------------------------------------
>PhraRXLR81
RSLRVGTNTVEER------------------------------------------------
>PhraRXLR82
RSLRIRETVDADLEDNSDDEER---------------------------------------
>PhraRXLR83
RLLRSREEGGDVDEDSGDQER----------------------------------------
>PhraRXLR84
RLLRSREVDEER-------------------------------------------------
>PhraRXLR85
RSLRIREAVDADLDDNSDDEER---------------------------------------
>PhraRXLR86
RGLRSNEAVGLENDSVADNDNGTADESGGSEER----------------------------
>PhraRXLR87
RGLRERRELER--------------------------------------------------
>PhraRXLR88
RFLRSYGMSDLDVKEDSGEEER---------------------------------------
>PhraRXLR89
RFLRSHKNIDFDGEER---------------------------------------------
>PhraRXLR90
RFLRSHKNIDFDGEER---------------------------------------------
>PhraRXLR91
RFLRSHKNIDFDGEER---------------------------------------------
>PhraRXLR92
RNLRVEESTVKRADVDTVEEGKER-------------------------------------
>PhraRXLR93
RNLRVEESSVKRAGVDTVEEDEER-------------------------------------
>PhraRXLR94
RLLRTHPTTYEDGDSEER-------------------------------------------
>PhraRXLR95
RLLRTHPTTYEDDDSEER-------------------------------------------
>PhraRXLR96
RLLRTHPTTYEDDDSEER-------------------------------------------
>PhraRXLR97
RLLRTHPTTYEDDDSEER-------------------------------------------
>PhraRXLR98
RFLRVHETADGDDHSEER-------------------------------------------
>PhraRXLR99
RSLRGHDNDDSTDDDADDESYAGENDEER--------------------------------
>PhraRXLR100
RLLRADSAYDEKSEER---------------------------------------------
>PhraRXLR101
RLLRTYPTTYEDDDSEER-------------------------------------------
>PhraRXLR102
RELRNAIFPAAKATVVVVDSLEGNFREA---------------------------------
>PhraRXLR103
RALRSMDTPKQG-------------------------------------------------
>PhraRXLR104
RFLRRYKVTEEDEESEDDLENEESEDDTEDEER----------------------------
>PhraRXLR105
RSLRTFLEATKDDDDSEER------------------------------------------
>PhraRXLR106
RSLRTFVEITKDDDDSEER------------------------------------------
>PhraRXLR107
RSLRTFVEITKDDDDSEER------------------------------------------
>PhraRXLR108
RSLRTFVEATKDDDDSEER------------------------------------------
>PhraRXLR109
RELRRGGRGGGGGRRSGGIR-----------------------------------------
>PhraRXLR110
RLLRSNDDQDNDER-----------------------------------------------
>PhraRXLR111
RLLRSNDDQDNDER-----------------------------------------------
>PhraRXLR112
RQLRTNEMLDHEER-----------------------------------------------
>PhraRXLR113
RFLRSYGMSDLDVKEDSSEEER---------------------------------------
>PhraRXLR114
RFLRKHKVEDDDTGVDEEEEER---------------------------------------
>PhraRXLR115
RHLRSYGEDA---------------------------------------------------
>PhraRXLR116
RFLRTENKKPIVAADEAHTVPNTDADTLISSNTEER-------------------------
>PhraRXLR117
RFLRTTPHRKQTESEKEA-------------------------------------------
>PhraRXLR118
RQLRVGKAVASLFENQHQSTRELEEK-----------------------------------
>PhraRXLR119
RELRSDDDGQEAIENFVKTIETFGKNGRFRRTEEED-------------------------
>PhraRXLR120
RFLRSYGINKLER------------------------------------------------
>PhraRXLR121
RALRSLPPRWRLDWEK---------------------------------------------
>PhraRXLR122
RFLRAEGNADTDDEER---------------------------------------------
>PhraRXLR123
RNLRKYVEEDDLDSLDSLDSLDSFDETEER-------------------------------
>PhraRXLR124
RRLRADKSVGKED------------------------------------------------
>PhraRXLR125
RMLRTEEAASEDINTEERR------------------------------------------
>PhraRXLR126
RFLRTGDAASDNVPNTEER------------------------------------------
>PhraRXLR127
RLLRSRPYWSKIRSRKRM-------------------------------------------
>PhraRXLR128
RMLRTEEAASEDINTEERR------------------------------------------
>PhraRXLR129
RFLRSETTIAEEEADEEER------------------------------------------
>PhraRXLR130
RLLRQRHATDDAEEER---------------------------------------------
>PhraRXLR131
RFLRVGVASGSSHDTALLGEEG---------------------------------------
>PhraRXLR132
RSLRVVESADENADDDNEEER----------------------------------------
>PhraRXLR133
RFLRAVPDSDEGEDEER--------------------------------------------
>PhraRXLR134
RFLRTTPAEDEER------------------------------------------------
>PhraRXLR135
RELRVIPYQDVFTLFLLQFQEKR--------------------------------------
>PhraRXLR136
RVLRTRQTSDDEDEDAKLKTEDSDSDDEEEER-----------------------------
>PhraRXLR137
RSLRHDVQIFLPHGLHCHGIGDVMPDEKR--------------------------------
>PhraRXLR138
RLLRADSSYDENSEER---------------------------------------------
>PhraRXLR139
RFLRTNMERAERDATADSEER----------------------------------------
>PhraRXLR140
RFLRVHETANEDDGSEER-------------------------------------------
>PhraRXLR141
RFLRVHETANEDDGSEER-------------------------------------------
>PhraRXLR142
RFLRVHETTNEDDGSEER-------------------------------------------
>PhraRXLR143
RFLRTQNEKTADGDDDELDADDEER------------------------------------
>PhraRXLR144
RLLREGTKKIADDDDDELAADDELAADDEER------------------------------
>PhraRXLR145
RFLRGDTETDLTTAGSDTDALDAEAEER---------------------------------
>PhraRXLR146
RLLRSLECKLVLLRSR---------------------------------------------
>PhraRXLR147
RSLRVREASNDNNNDADVNDEER--------------------------------------
>PhraRXLR148
RKLRTRGENDDGER-----------------------------------------------
>PhraRXLR149
RLLRADDTVHEDVEER---------------------------------------------
>PhraRXLR150
RLLRADSAVDEER------------------------------------------------
>PhraRXLR151
RLLRTNDLLNQDTEER---------------------------------------------
>PhraRXLR152
RLLRTNDLLNQDTEER---------------------------------------------
>PhraRXLR153
RFLRTEPTADVNGEER---------------------------------------------
>PhraRXLR154
RLLRTDLTVEKGEGSDEEER-----------------------------------------
>PhraRXLR155
RFLRAEKAKTEDEEER---------------------------------------------
>PhraRXLR156
RLLRTTHDGDEER------------------------------------------------
>PhraRXLR157
RFLRSYKTEEAGDATDNEDR-----------------------------------------
>PhraRXLR158
RFLRGEGTKTTDEDSDEER------------------------------------------
>PhraRXLR159
RFLRGEVTKTTDEDSDEER------------------------------------------
>PhraRXLR160
RALRKRGTDTEDDEDR---------------------------------------------
>PhraRXLR161
RFLRRDKVEDEVNEER---------------------------------------------
>PhraRXLR162
RFLRRKKTTTNEGTADEER------------------------------------------
>PhraRXLR163
RRLRGQELETEGDEEEER-------------------------------------------
>PhraRXLR164
RLLRRDDR-----------------------------------------------------
>PhraRXLR165
RLLRKADAAKVNAIDTEER------------------------------------------
>PhraRXLR166
RLLRKADAAKANAIDTEER------------------------------------------
>PhraRXLR167
RLLRKADADTANTIDTEER------------------------------------------
>PhraRXLR168
RLLRSHKTADVDDAQNEER------------------------------------------
>PhraRXLR169
RFLRKHKVVEDADVDGTEDVEDEER------------------------------------
>PhraRXLR170
RALRSETKTNVDTSEEEER------------------------------------------
>PhraRXLR171
RLLRKRSSRTIWREVSARETDDR--------------------------------------
>PhraRXLR172
RFLRGEGTKTTDEDSDEER------------------------------------------
>PhraRXLR173
RFLRSYDMSDLNVNEGAGEEER---------------------------------------
>PhraRXLR174
RFLRTDKMDHEDGDATHDEER----------------------------------------
>PhraRXLR175
RLLRIVKTVNEDDEGDREEER----------------------------------------
>PhraRXLR176
RNLRDESA-----------------------------------------------------
>PhraRXLR177
RNLRTNVDSSGSGTAGAAAGLEEK-------------------------------------
>PhraRXLR178
RNLRTNVDSSGSGTAGAAAGLEEK-------------------------------------
>PhraRXLR179
RNLRDESASLTGSAADEK-------------------------------------------
>PhraRXLR180
RLLRKVDAAKANAIDTEDR------------------------------------------
>PhraRXLR181
RLLRKADAAKASAIDTEDR------------------------------------------
>PhraRXLR182
RFLRSHRAEEDDDDSNENENENEEEER----------------------------------
>PhraRXLR183
RRLRGSTSPDEEER-----------------------------------------------
>PhraRXLR184
RRLRGSTTLDKEER-----------------------------------------------
>PhraRXLR185
RLLRAYNFADVADDGNNNEEER---------------------------------------
>PhraRXLR186
RQLRVTDEEER--------------------------------------------------
>PhraRXLR187
RFLRSYKTEEAGDATDNEDR-----------------------------------------
>PhraRXLR188
RFLRSYKTEEAGDATDNEDR-----------------------------------------
>PhraRXLR189
RFLRKHKVIEDDDVDGTEEVEDEER------------------------------------
>PhraRXLR190
RRLRPMLSSWDEPR-----------------------------------------------
>PhraRXLR191
RLLRKADADEANAIDTEER------------------------------------------
>PhraRXLR192
RSLRIRVATADADDSDDEER-----------------------------------------
>PhraRXLR193
RLLRRVEKDGVKELENEIEEEER--------------------------------------
>PhraRXLR194
RLLRRVDDREEVEDE----------------------------------------------
>PhraRXLR195
RLLRGEAAVDEGDDIERGEER----------------------------------------
>PhraRXLR196
RSLRVHTNAAEER------------------------------------------------
>PhraRXLR197
RRLRGQDRDR---------------------------------------------------
>PhraRXLR198
RILRAEGTVDDTELSAEDEER----------------------------------------
>PhraRXLR199
RFLRTKTTTEYDGTEVEER------------------------------------------
>PhraRXLR200
RSLRTAKEDEADDEADDEADDEADDEADEER------------------------------
>PhraRXLR201
RFLRTRKSLANDEER----------------------------------------------
>PhraRXLR202
RLLRAYTDDEK--------------------------------------------------
>PhraRXLR203
RILRVWYQNHDSDRFVCKHTE----------------------------------------
>PhraRXLR204
RSLRVHGNDDDATDDNGGNELYTGEDEEER-------------------------------
>PhraRXLR205
RFLRKHKAVKTDESAEDEER-----------------------------------------
>PhraRXLR206
RLLRSTGTIIDKDDSVDSEER----------------------------------------
>PhraRXLR207
RFLRKHKVVEDDDVYGTEDDEDEER------------------------------------
>PhraRXLR208
RFLRKHEVVQDDEDGEETNDEEEER------------------------------------
>PhraRXLR209
RILRVWYQNHDSDR-----------------------------------------------
>PhraRXLR210
RLLRTHKTAEANDGDSSSNEER---------------------------------------
>PhraRXLR211
RLLRTHKTAEANDGDSPSNEER---------------------------------------
>PhraRXLR212
RLLRTHKTAEANDGDSPSNEER---------------------------------------
>PhraRXLR213
RLLRVRKSSSEDEER----------------------------------------------
>PhraRXLR214
RRLRTDTKVDNDEER----------------------------------------------
>PhraRXLR215
RFLRADSVTGEDDEER---------------------------------------------
>PhraRXLR216
RRLRTGIVLPTDKEDDGSEDR----------------------------------------
>PhraRXLR217
RYLRSYKTEEEADDATDNEER----------------------------------------
>PhraRXLR218
RSLRVHGNDDDATDDNGGNELYTREDEEER-------------------------------
>PhraRXLR219
RSLRTAKEDEADDEADDEADDEADEER----------------------------------
>PhraRXLR220
RFLRIHKPNKAVDEER---------------------------------------------
>PhraRXLR221
RALRPVDHQIMPCKPWHAQHHIE--------------------------------------
>PhraRXLR222
RFLRKHKDEVEEEEDDDEEEER---------------------------------------
>PhraRXLR223
RSLRRSLKTVHAGNDKDIQDEER--------------------------------------
>PhraRXLR224
RSLRVHENDDDATGDDDEGDSYTGEEDEER-------------------------------
>PhraRXLR225
RLLRSFHGIRNLRIVEEAMKDDDSEER----------------------------------
>PhraRXLR226
RLLRTHKTAEANDGDSPSNEER---------------------------------------
>PhraRXLR227
RSLRIREAVDADLEDNSDDEER---------------------------------------
>PhraRXLR228
RLLRKTDTAKANAIDTEER------------------------------------------
>PhraRXLR229
RLLRSFHDIRNLRIVEEA-------------------------------------------
>PhraRXLR230
RFLRGEGTKTTDEDSDEER------------------------------------------
>PhraRXLR231
RLLRSFHGIRNLRIVEEAMKDDDSEER----------------------------------
>PhraRXLR232
RFLRTVNTADENDEER---------------------------------------------
>PhraRXLR233
RRLRTDTEMDNGEER----------------------------------------------
>PhraRXLR234
RRLRKRDENDDGER-----------------------------------------------
>PhraRXLR235
[truncated: 665 more rows]

## Sheet: RxLRs of P. cinnamomi strains
>P-CI000138.1
RSLRGLEVVNEEGEER---------------------------------------------
>P-CI000231.1
RLLRKRNDGLDLNDGEDR-------------------------------------------
>P-CI000232.1
RSLRSAEEKDSRDDLKTNAGTADEEER----------------------------------
>P-CI000234.1
RLLRSNPENYNTAAAEDDEEDR---------------------------------------
>P-CI000256.1
RSLRGLKAVGEEDEER---------------------------------------------
>P-CI000264.1
RSLRGLKVVDEEDEER---------------------------------------------
>P-CI000271.1
RSLRGLKVVDEEDEER---------------------------------------------
>P-CI000702.1
RMLRTNNPYEIDEKEEER-------------------------------------------
>P-CI001052.1
RSLRVRVSDAEALEDPEDSEER---------------------------------------
>P-CI001518.1
RFLRKDKEEEEDSEED---------------------------------------------
>P-CI002520.1
RFLRPTDPEDPGDDGLTATDADEER------------------------------------
>P-CI002703.1
RLLRVHKYLLNDEER----------------------------------------------
>P-CI002772.1
RSLRSYTAMHDDDNEER--------------------------------------------
>P-CI003652.1
RYLRANKNEGDGEKEER--------------------------------------------
>P-CI003662.1
RSLRNVDTQEHVNDGGEEER-----------------------------------------
>P-CI003811.1
RFLRTHNTADEDKPEDEEER-----------------------------------------
>P-CI004108.1
RFLRKVKVQEESEER----------------------------------------------
>P-CI004208.1
RHLRTIDDAGEER------------------------------------------------
>P-CI004635.1
RSLRSRDIAKVDEEER---------------------------------------------
>P-CI004660.1
RFLRTNELEESDDEER---------------------------------------------
>P-CI005583.1
RLLRATTEDEER-------------------------------------------------
>P-CI005584.1
RLLRATTEDEER-------------------------------------------------
>P-CI005758.1
RFLRVAVAVEEDEER----------------------------------------------
>P-CI005993.1
RFLRTSDTTVTED------------------------------------------------
>P-CI006189.1
RLLRTTEAENPAQRR----------------------------------------------
>P-CI006606.1
RLLRGYKVVYDDGDEDVDNFDAAEEER----------------------------------
>P-CI006607.1
RLLRGYKVVYDDGDEDVDSFDAAEEER----------------------------------
>P-CI006608.1
RLLRGYKVVYDDGDEDVDNFDAAEAER----------------------------------
>P-CI006609.1
RLLRGYKVVYDDGDEDVDSFDAAEEER----------------------------------
>P-CI006610.1
RLLRGYKVVYDDGDEDVDSFDAAEEER----------------------------------
>P-CI006611.1
RLLRGYKVVYDDGDEDVDSFDAAEEER----------------------------------
>P-CI006612.1
RLLRGYKVVYDDGDEDVDSFDAAEEER----------------------------------
>P-CI006613.1
RLLRGYKVVYDDGDEDVDSFDAAEEER----------------------------------
>P-CI006614.1
RLLRGYKVVYDDGDEDVDSFDAAEEER----------------------------------
>P-CI006615.1
RLLRGYKVVYDDGDEDVDSFDAAEEER----------------------------------
>P-CI006616.1
RLLRGYKVVYDDGDEDVDSFDAAEEER----------------------------------
>P-CI006635.1
RFLRANSAVVKDNDAKVNTER----------------------------------------
>P-CI006853.1
RFLRINADKDEEER-----------------------------------------------
>P-CI006854.1
RHLRTGDEDEER-------------------------------------------------
>P-CI007117.1
RMLRGESKMTYATNAENDEER----------------------------------------
>P-CI007135.1
RNLRSDGVGGEDNEER---------------------------------------------
>P-CI007142.1
RSLRTVDTTDAAGEER--------------------------------
>P-CI007148.1
RSLRTVDTTDAAGEER---------------------------------------------
>P-CI007249.1
RLLRTSTTDNDNDVEER--------------------------------------------
>P-CI007497.1
RSLRGIKVTADAVDEE---------------------------------------------
>P-CI007515.1
RLLRSYRTTVADSEER---------------------------------------------
>P-CI007704.1
RMLRDATAKNTVEEER---------------------------------------------
>P-CI007711.1
RMLRKVKKDAADDKIDEER------------------------------------------
>P-CI007916.1
RFLRVADPEDDDLTTGDEER-----------------------------------------
>P-CI007917.1
RFLRVADPEDDDLTTGDEER-----------------------------------------
>P-CI008093.1
RFLRIRESEDDGYDNTENEER----------------------------------------
>P-CI008133.1
RFLRKDKEEEEDSEED---------------------------------------------
>P-CI008134.1
RFLRKDKEEEEDSEED---------------------------------------------
>P-CI008367.1
RLLRAAKSYSTDTEER---------------------------------------------
>P-CI008369.1
RFLRTGQGNKLDIDDDAEER-----------------------------------------
>P-CI008372.1
RSLRGLESTEDGADEER--------------------------------------------
>P-CI008580.1
RFLRSDDTTGVNDVGTNDAKNEER-------------------------------------
>P-CI008584.1
RFLRSDDTTGVDDVGTNDAKNEER-------------------------------------
>P-CI008717.1
RFLRTEKLTEDSEER----------------------------------------------
>P-CI008872.1
RVLRTHTQFKVTEDESNTEER----------------------------------------
>P-CI008885.1
RNLRKRSSASENENEER--------------------------------------------
>P-CI009331.1
RFLRATRTNQQVDDDTEDLKSAEEER-----------------------------------
>P-CI009332.1
RFLRATKTNQQVDDDTEDLKSAEEER-----------------------------------
>P-CI009788.1
RFLRNPVATGPEDEDEEDER-----------------------------------------
>P-CI010007.1
RLLRVHKYLLNDEER----------------------------------------------
>P-CI010071.1
RLLRAHKTHKKAASATAAEEER---------------------------------------
>P-CI010595.1
RSLRAYKTAFEEEEAFDGTEER---------------------------------------
>P-CI011162.1
RHLRSVNTDEKNEKTNNEEEK----------------------------------------
>P-CI011166.1
RALRTDDEER---------------------------------------------------
>P-CI011169.1
RALRISDEER---------------------------------------------------
>P-CI011823.1
RLLRIHAVENDDDDKEEER------------------------------------------
>P-CI012014.1
RMLRTVNPEDEDEDR----------------------------------------------
>P-CI012030.1
RTLRTANLDEEGEER----------------------------------------------
>P-CI012258.1
RFLRQHKVVNDDDDGGKTESEEER-------------------------------------
>P-CI012259.1
RFLRQHKVVNDDDDGGKTESEEER-------------------------------------
>P-CI012422.1
RSLRASGISMSKMLEDE--------------------------------------------
>P-CI012423.1
RSLRASGINISKMLEDE--------------------------------------------
>P-CI013081.1
RTLRETTNTRDEELGEEDR------------------------------------------
>P-CI013610.1
RSLRTVDTTDAAGEER---------------------------------------------
>P-CI014393.1
RFLRANKENDDVDGHEERR------------------------------------------
>P-CI014427.1
RHLREEDTTEER-------------------------------------------------
>P-CI014506.1
RLLRIHDTADEDEDTSDDSEER---------------------------------------
>P-CI014554.1
RSLRTANTKLDDVTRRLTSESTVDNGEER--------------------------------
>P-CI014641.1
RHLRSYNMNDLEGEDKNEER-----------------------------------------
>P-CI014721.1
RSLRVNEVEER--------------------------------------------------
>P-CI014757.1
RLLRVHKSTYDGEER----------------------------------------------
>P-CI014782.1
RHLRTQKTTDAEEGEER--------------------------------------------
>P-CI014807.1
RLLRDDDSEER--------------------------------------------------
>P-CI014811.1
RLLRDDDSEER--------------------------------------------------
>P-CI014896.1
RSLRGIKVTDDAVDEE---------------------------------------------
>P-CI014951.1
RSLRARETTADKDDEER--------------------------------------------
>P-CI014978.1
RLLRTHRDTAENEER----------------------------------------------
>P-CI014980.1
RLLRTHTIIADGEER----------------------------------------------
>P-CI015057.1
RFLRKRANDQKNDEER---------------------------------------------
>P-CI015118.1
RFLRLDEPADADLFATEER------------------------------------------
>P-CI015262.1
RSLRVGKVTDTGDESAEDR------------------------------------------
>P-CI015395.1
RLLRGEEVDADDEDR----------------------------------------------
>P-CI015487.1
RSLRSYKTYEEENSLDSLDETEER-------------------------------------
>P-CI015493.1
RFLRVETEINSAGDEER--------------------------------------------
>P-CI015911.1
RSLRARETTADKDDEER--------------------------------------------
>P-CI015950.1
RLLRAVSKIDEGEER----------------------------------------------
>P-CI016148.1
RLLRTATAVEEDDEDR---------------------------------------------
>P-CI016166.1
RMLRTDNPYAVDEEKEDR-------------------------------------------
>P-CI016325.1
PNLPALVRSFTAAQHDAPTKRMLRTDNLYAVDEEKEDR-----------------------
>P-CI016545.1
RHLRTHTTIDAEEGEER--------------------------------------------
>P-CI016723.1
RLLRIQDDAVISHDEER--------------------------------------------
>P-CI017001.1
RFLRIVEQGKNTAFSVLDKEER---------------------------------------
>P-CI017005.1
RFLRIVEQGKNTAFSVLDKEER---------------------------------------
>P-CI017274.1
RFLRTHESTTTANWDDSDNEKDDEER-----------------------------------
>P-CI017366.1
RLLRVSETTNQYDEER---------------------------------------------
>P-CI017475.1
RLLRSKPAAEDDGKENQEER-----------------------------------------
>P-CI017989.1
RTLNPEDEDR---------------------------------------------------
>P-CI018148.1
RLLRSHETTTSDEER----------------------------------------------
>P-CI018297.1
RLLRTATAVEEDNEDR---------------------------------------------
>P-CI018797.1
RMLRTDNPYAVDEEKEDR-------------------------------------------
>P-CI018861.1
RFLRINADEDEEER-----------------------------------------------
>P-CI018895.1
RMLRIDNPYAVDEEKEDR-------------------------------------------
>P-CI019024.1
RFLRTNKKTDLSTTNDGEER-----------------------------------------
>P-CI019196.1
RSLRSAEEKDTSDDLKTNAGTADEEER----------------------------------
>P-CI019198.1
RLLRSNPENYNTAAAEDDEEDR---------------------------------------
>P-CI019227.1
RSLRGLESTEDGADEER--------------------------------------------
>P-CI019232.1
RLLRSVEVTTTATGTEAEAEER---------------------------------------
>P-CI019578.1
RYLRSDKINEKNENTNNDDEEE---------------------------------------
>P-CI019635.1
RLLRAYTTDEDDGEER---------------------------------------------
>P-CI019637.1
RLLRAYTTDEDDGEER---------------------------------------------
>P-CI019650.1
RLLRREGVDANDEER----------------------------------------------
>P-CI019711.1
RLLRAYTTDKDDGEER---------------------------------------------
>P-CI019846.1
RFLRTGGTASANDEER---------------------------------------------
>P-CI020242.1
RSLRADKRADVDNIASHDNNGGVADDNTEER------------------------------
>P-CI020438.1
RLLRAHKTHKKAASATAAEEER---------------------------------------
>P-CI020685.1
RGLRNAGMKLNDAKDFKGAIDKLRGAITLLHER----------------------------
>P-CI020806.1
RFLRYHNNELRSDEDEDEDAKDKDKDEDEER------------------------------
>P-CI020807.1
RFLRYHNNELRSDEDEDEDAKDKDKDEDEER------------------------------
>P-CI020893.1
RYLRSDKINEKNENTNNDDEEE---------------------------------------
>P-CI021118.1
RLLRPYTTDEDDGEER---------------------------------------------
>P-CI021725.1
RFLRIRESEDDGYDNTENEER----------------------------------------
>P-CI021726.1
RFLRIRESEDDGYDNTENEER----------------------------------------
>P-CI021747.1
RFLRAYTTDKDDGEER---------------------------------------------
>P-CI022110.1
RFLRYRESEDDGGNNTENEER----------------------------------------
>P-CI022135.1
RFLRKDKEEEEDSEEDPDHEDR---------------------------------------
>P-CI022407.1
RLLRTHTIIADGEER----------------------------------------------
>P-CI022408.1
RLLRTHRDTAENEER----------------------------------------------
>P-CI022431.1
RMLRDATAKNEVEEER---------------------------------------------
>P-CI022432.1
RMLRDATAKNEVEEER---------------------------------------------
>P-CI022495.1
RGLRNAGMKLNDAKDFKGAIDKLRGAITLLHER----------------------------
>P-CI022586.1
RNLRKRSSASENENEER--------------------------------------------
>IUM83_15687-RA
RFLRINADKDDEER-----------------------------------------------
>IUM83_00993-RA
RFLRINADKDEEER-----------------------------------------------
>IUM83_19343-RA
RSLRNVDTQEHVNDGGEEER-----------------------------------------
>IUM83_13503-RA
RMLRGESKMTYATNAENDEER----------------------------------------
>IUM83_02260-RA
RFLRTAGTAAVEDIAEDEER-----------------------------------------
>IUM83_04538-RA
RSLRGLKTTDNAADEER--------------------------------------------
>IUM83_19088-RA
RFLRKYKEEEEDSEEDPDHEDR---------------------------------------
>IUM83_01943-RA
RVLRTSRESYIIDEDNEER------------------------------------------
>IUM83_06363-RA
RVLRSYEGKDEVDEDR---------------------------------------------
>IUM83_17220-RA
RFLRLDEPADADLFATEER------------------------------------------
>IUM83_14226-RA
RFLRSHNTNSVKGDGDSTGSEER--------------------------------------
>IUM83_08304-RA
RFLRTNELEESDDEER---------------------------------------------
>IUM83_17822-RA
RHLRSYNMDNLENEGEER-------------------------------------------
>IUM83_19912-RA
RFLRINADKNEEER-----------------------------------------------
>IUM83_14195-RA
RFLRKVKVQEESEER----------------------------------------------
>IUM83_19917-RA
RFLRINADKDEEER-----------------------------------------------
>IUM83_03791-RA
RSLRVDEDEER--------------------------------------------------
>IUM83_03467-RA
RLLRTHRDTAENEER----------------------------------------------
>IUM83_13043-RA
RLLRTATAVEEDNEDR---------------------------------------------
>IUM83_03542-RA
RQLRVHKSTYDGEER----------------------------------------------
>IUM83_13089-RA
RFLRVGAEVNEDDEER---------------------------------------------
>IUM83_19738-RA
RSLRVNEVEER--------------------------------------------------
>IUM83_01938-RA
RNLRKRSSASENENEER--------------------------------------------
>IUM83_01936-RA
RNLRKRSSASENENEER--------------------------------------------
>IUM83_12965-RA
RLLRVAGTDSSDAEDR---------------------------------------------
>IUM83_17707-RA
RLLRAAKSYSTDTEER---------------------------------------------
>IUM83_18777-RA
RLLRAAKSYSTDTEER---------------------------------------------
>IUM83_04809-RA
RNLRGAAVEDEER------------------------------------------------
>IUM83_18634-RA
RNLRGTAASDEER------------------------------------------------
>IUM83_14749-RA
RSLRSAEEKDSRDDLKTNAGTADEEER----------------------------------
>IUM83_06531-RA
RSLRSAEEKDSRDDLKTNAGTADEEER----------------------------------
>IUM83_06533-RA
RLLRSNPENYNTAAAEDDEEDR---------------------------------------
>IUM83_14751-RA
RLLRSNPENYNTAAAEDDEEDR---------------------------------------
>IUM83_17494-RA
RFLRVHYTERAEDENEER-------------------------------------------
>IUM83_03514-RA
RHLRTHTTTDAEEGEER--------------------------------------------
>IUM83_13070-RA
RLLRTHTTTDAAEGEER--------------------------------------------
>IUM83_10648-RA
RSLRRHDNENEER------------------------------------------------
>IUM83_03493-RA
RLLRVSETTNQYDEER---------------------------------------------
>IUM83_13066-RA
RHLRTHTTIDAEEGEER--------------------------------------------
>IUM83_13097-RA
RHLRTHTRTDAEEGEER--------------------------------------------
>IUM83_04400-RA
RMLRTNNPYEVDEKEEER-------------------------------------------
>IUM83_16356-RA
RMLRTDNPYAVDEEKEDR-------------------------------------------
>IUM83_17842-RA
RRLRSYNKPAKDDDSDDSAKRGFTAEEDDESDEER--------------------------
>IUM83_14918-RA
RFLRASKTTDADDEEER--------------------------------------------
>IUM83_01676-RA
RLLRATTEDEER-------------------------------------------------
>IUM83_01677-RA
RLLRATTEDEER-------------------------------------------------
>IUM83_19786-RA
RSLRAYKTAFEEEEAFDGTEER---------------------------------------
>IUM83_11195-RA
RSLRSYKTYEEENSLDSLDETEER-------------------------------------
>IUM83_18785-RA
RSLRGLESTEDGADEER--------------------------------------------
>IUM83_11060-RA
RRLRSHRTTIADSEER---------------------------------------------
>IUM83_19281-RA
RFLRTNKKTDLSTTNDGEER-----------------------------------------
>IUM83_19222-RA
RSLRADKRADVDNIASHDDNGGVADDNTEER------------------------------
>IUM83_19609-RA
RFLRVAETLNSGGTESTGSSSKASAYPAPSGNDQEER------------------------
>IUM83_08052-RA
RSLRGLKVVDEEDEER---------------------------------------------
>IUM83_08068-RA
RSLRGLKAVGEEDEER---------------------------------------------
>IUM83_09016-RA
RSLRSRDIAKVDEEER---------------------------------------------
>IUM83_04885-RA
RHLRSVNTDEKNEKTNNEEEK----------------------------------------
>IUM83_11375-RA
RYLRSDKINEKNENTNNDDEEEK--------------------------------------
>IUM83_11185-RA
RHLRSVNTDEKNEKTNNEEEK----------------------------------------
>IUM83_13519-RA
RNLRSDGVGGEDNEER---------------------------------------------
>IUM83_02109-RA
RFLRAYTTDKDDGEER---------------------------------------------
>IUM83_02113-RA
RLLRAYTTDEDDGEER---------------------------------------------
>IUM83_02116-RA
RLLRPYTTDEDDGEER---------------------------------------------
>IUM83_19434-RA
RLLRGEEVDADDEDR----------------------------------------------
>IUM83_10692-RA
RFLRVAVAVEEDEER----------------------------------------------
>IUM83_08873-RA
RLLRAVSKIDEDEER----------------------------------------------
>IUM83_11651-RA
RFLRVAETLDSGGIESTGSSSKTSAYPAPSGNDQEER------------------------
>IUM83_03096-RA
RFLRKVKVQEEGEER----------------------------------------------
>IUM83_17991-RA
RLLRREGVDANDEER----------------------------------------------
>IUM83_05487-RA
RLLRIHAVENDDDDKEEER------------------------------------------
>IUM83_13705-RA
RLLRAHKTHKKAASATAAEEER---------------------------------------
>IUM83_18756-RA
RFLRKHNTPAAKKQDDDDEDR----------------------------------------
>IUM83_11379-RA
RFLRTHESTTTANWDDSDNEKDDEER-----------------------------------
>IUM83_02747-RA
RVLRSHEQIGDDFGDEER-------------------------------------------
>IUM83_17031-RA
RMLRGESKMTYATNAENDEER----------------------------------------
>IUM83_04641-RA
RFLRSDDTTGVDDVGTNDAKNEER-------------------------------------
>IUM83_18956-RA
RFLRIRESEDDGYDNTENEER----------------------------------------
>IUM83_18955-RA
RFLRIRESEDDGYDNTENEER----------------------------------------
>IUM83_09469-RA
RFLRIRESEDDGYDNTENEER----------------------------------------
>IUM83_09471-RA
RFLRIRESEDDGYDNTENEER----------------------------------------
>IUM83_10877-RA
RFLRYRESEDDGGNNTENEER----------------------------------------
>IUM83_08153-RA
RLLRGKTKEIDAARVEDDEER----------------------------------------
>IUM83_16896-RA
RLLRTNYNFADADAVNTGREER---------------------------------------
>IUM83_15201-RA
RHLRSYNMNDLEGENKNEER-----------------------------------------
>IUM83_17824-RA
RHLRSYNMNDLEGEDKNEER-----------------------------------------
>IUM83_15654-RA
RMLRSFAPEDESDTEER--------------------------------------------
>IUM83_02539-RA
RLLRSKPAAEDDGKENQEER-----------------------------------------
>IUM83_11062-RA
RVLRTHTQFKVTEDESNTEER----------------------------------------
>IUM83_09703-RA
RSLRGLKTTDNAANEER--------------------------------------------
>IUM83_18765-RA
RSLRGLKTTDNAADEER--------------------------------------------
>IUM83_03065-RA
RSLRNQDDTYGKYGLNGAEADGEER------------------------------------
>IUM83_18779-RA
RFLRTGQGNKLDIDDDAEER-----------------------------------------
>IUM83_16710-RA
RRLRLLGAVEEER------------------------------------------------
>IUM83_04544-RA
RFLRSIKANRESEER----------------------------------------------
>IUM83_19364-RA
RYLRANKNEGDGEKEER--------------------------------------------
>IUM83_18758-RA
RFLRSIKADRESEER----------------------------------------------
>IUM83_13074-RA
RLLRDDDSEER--------------------------------------------------
>IUM83_03466-RA
RLLRTHTIIADGEER----------------------------------------------
>IUM83_03795-RA
RFLRVDSTRDEER------------------------------------------------
>IUM83_01668-RA
RLLRPTNEDEER-------------------------------------------------
>IUM83_17512-RA
RALRSLSDKGRDVSSTKTLSRPSKVAVSGGEEER---------------------------
>IUM83_12981-RA
RLLRGTATDVDLEAEDR--------------------------------------------
>IUM83_00302-RA
RSLRVGKVTDTGDESAEDR------------------------------------------
>IUM83_03814-RA
RFLRFDDEER---------------------------------------------------
>IUM83_16738-RA
RLLRVHKYLLNDEER----------------------------------------------
>IUM83_18821-RA
RVLRGAELLEDEER-----------------------------------------------
>IUM83_13078-RA
RLLRDDDSEER--------------------------------------------------
>IUM83_14466-RA
RMLREVPGEENEER-----------------------------------------------
>IUM83_16372-RA
RMLRTDNLYAVDEEKEDR-------------------------------------------
>IUM83_17835-RA
RGLRSVSSSEELHDIKVHAVDEGDDSEEER-------------------------------
>IUM83_15190-RA
RGLRSVSSSEELHDIKVHAVDEGDDSEEER-------------------------------
>IUM83_04882-RA
RALRTDDEER---------------------------------------------------
>IUM83_11181-RA
RALRTDDEER---------------------------------------------------
>IUM83_13091-RA
RHLREEDTTEER-------------------------------------------------
>IUM83_18199-RA
RVLRTVDDDNEDER-----------------------------------------------
>IUM83_14748-RA
RLLRKRNDGLDLNDGEDR-------------------------------------------
>IUM83_11334-RA
RLLRTTEAENPAQRRLVKKLPLTYIQELVNDDK----------------------------
>IUM83_00995-RA
RHLRTGDEDEER-------------------------------------------------
>IUM83_19918-RA
RHLRTGDEDEER-------------------------------------------------
>IUM83_02028-RA
RYLRAAETEVDDLSDNDEDR-----------------------------------------
>IUM83_14928-RA
RFLRIVEQGKNTAFSVLNKEER---------------------------------------
>IUM83_16912-RA
RHLRTIDDAGEER------------------------------------------------
>IUM83_06485-RA
RSLRGANQDSSKGDDK---------------------------------------------
>IUM83_19914-RA
RHLRTGDEDEER-------------------------------------------------
>IUM83_11650-RA
RSLRTANTKLDDVTRRLTSESTVDNGEER--------------------------------
>IUM83_19610-RA
RSLRTANTKLDDVTWRLTSESTVDNGEER--------------------------------
>IUM83_13570-RA
RSLRVVDETVDGNPAKAPETEDEEER-----------------------------------
>IUM83_13568-RA
RSLRVVDETVDGNPAKAPETEDEEER-----------------------------------
>IUM83_12176-RA
RSLRTVDTTDAAGEER---------------------------------------------
>IUM83_13569-RA
RSLRVVDETVDGNPAKAPETEDEEER-----------------------------------
>IUM83_13567-RA
RSLRVVDETVDGNPAKAPETEDEEER-----------------------------------
>IUM83_13566-RA
RSLRVVDETVDGNPAKAPEIEDEEER-----------------------------------
>IUM83_11200-RA
RFLRVETEINSAGDEER--------------------------------------------
>IUM83_19811-RA
RVLRTVDDDNEDER-----------------------------------------------
>IUM83_19085-RA
RALRSMDSPKQGPHDDDKHPHHHDSHHDPNQDDK---------------------------
>IUM83_11836-RB
RSLRFAMTTIMGPAAVNEDK-----------------------------------------
>IUM83_18705-RA
RSLRFAMTTIMGPAAVNEDK-----------------------------------------
>IUM83_14945-RA
RELRCLGNRELIQVYHCGEEELSKRSVDLMFSLDDR-------------------------
