# Supplementary material for: Genome-wide identification and functional characterization of RxLR effectors in Phytophthora cinnamomi infecting Carya cathayensis Sarg
Source: Virulence. 2025 Nov 14;16(1):2590256. doi: 10.1080/21505594.2025.2590256 (PMC12629336; doi:10.1080/21505594.2025.2590256)
Supplement: Table S9.xlsx [file KVIR_A_2590256_SM8837.xlsx]

## Sheet: GFP+Remorin-RFP
Table S9. Fluorescence Intensity Analysis of Figure 7b.
Distance::Distance!!R	Distance(um)	RFP	GFP
0	0	8	4
511.522	0.511522	2	4
1023.04	1.02304	4	3
1534.56	1.53456	4	2
2046.09	2.04609	4	5
2557.61	2.55761	9	6
3069.13	3.06913	7	6
3580.65	3.58065	13	7
4092.17	4.09217	15	11
4603.69	4.60369	17	15
5115.22	5.11522	21	23
5626.74	5.62674	33	26
6138.26	6.13826	34	35
6649.78	6.64978	31	48
7161.3	7.1613	39	63
7672.82	7.67282	40	76
8184.35	8.18435	49	84
8695.87	8.69587	35	94
9207.39	9.20739	45	102
9718.91	9.71891	41	112
10230.4	10.2304	33	112
10742	10.742	31	115
11253.5	11.2535	29	105
11765	11.765	32	115
12276.5	12.2765	31	110
12788	12.788	42	116
13299.6	13.2996	36	120
13811.1	13.8111	44	116
14322.6	14.3226	49	119
14834.1	14.8341	43	119
15345.6	15.3456	30	101
15857.2	15.8572	37	96
16368.7	16.3687	37	79
16880.2	16.8802	24	65
17391.7	17.3917	30	45
17903.3	17.9033	15	35
18414.8	18.4148	15	20
18926.3	18.9263	13	17
19437.8	19.4378	10	14
19949.3	19.9493	11	13
20460.9	20.4609	13	9
20972.4	20.9724	14	7
21483.9	21.4839	8	8
21995.4	21.9954	9	6
22507	22.507	9	6
23018.5	23.0185	13	11
23530	23.53	6	9
24041.5	24.0415	9	7
24553	24.553	7	7
25064.6	25.0646	6	6
25576.1	25.5761	6	7
26087.6	26.0876	8	7
26599.1	26.5991	9	6
27110.6	27.1106	12	10
27622.2	27.6222	11	7
28133.7	28.1337	11	8
28645.2	28.6452	9	8

## Sheet: GFPPciRxLR1+Remorin-RFP
Table S9. Fluorescence Intensity Analysis of Figure 7b.
Distance::Distance!!R	Distance(um)	RFP	GFP
0	0	12	10
193.009	0.193009	10	11
386.018	0.386018	10	11
579.027	0.579027	7	11
772.036	0.772036	14	12
965.045	0.965045	8	9
1158.05	1.15805	9	10
1351.06	1.35106	12	13
1544.07	1.54407	9	14
1737.08	1.73708	7	17
1930.09	1.93009	10	12
2123.1	2.1231	10	12
2316.11	2.31611	6	15
2509.12	2.50912	15	20
2702.13	2.70213	11	21
2895.13	2.89513	16	22
3088.14	3.08814	19	27
3281.15	3.28115	27	35
3474.16	3.47416	31	36
3667.17	3.66717	31	39
3860.18	3.86018	32	42
4053.19	4.05319	40	45
4246.2	4.2462	59	54
4439.21	4.43921	57	71
4632.22	4.63222	61	79
4825.22	4.82522	57	101
5018.23	5.01823	61	98
5211.24	5.21124	50	114
5404.25	5.40425	65	122
5597.26	5.59726	86	122
5790.27	5.79027	92	131
5983.28	5.98328	86	120
6176.29	6.17629	67	132
6369.3	6.3693	71	128
6562.31	6.56231	87	120
6755.31	6.75531	76	122
6948.32	6.94832	91	130
7141.33	7.14133	79	135
7334.34	7.33434	62	143
7527.35	7.52735	85	148
7720.36	7.72036	67	150
7913.37	7.91337	52	148
8106.38	8.10638	61	148
8299.39	8.29939	50	145
8492.4	8.4924	50	147
8685.4	8.6854	57	141
8878.41	8.87841	49	156
9071.42	9.07142	46	162
9264.43	9.26443	50	157
9457.44	9.45744	46	145
9650.45	9.65045	40	167
9843.46	9.84346	40	167
10036.5	10.0365	50	181
10229.5	10.2295	42	159
10422.5	10.4225	36	170
10615.5	10.6155	34	163
10808.5	10.8085	44	173
11001.5	11.0015	37	166
11194.5	11.1945	30	174
11387.5	11.3875	38	186
11580.5	11.5805	38	183
11773.5	11.7735	34	179
11966.6	11.9666	41	185
12159.6	12.1596	43	180
12352.6	12.3526	40	187
12545.6	12.5456	43	202
12738.6	12.7386	36	202
12931.6	12.9316	51	192
13124.6	13.1246	32	210
13317.6	13.3176	50	211
13510.6	13.5106	51	203
13703.6	13.7036	51	203
13896.6	13.8966	44	204
14089.7	14.0897	51	199
14282.7	14.2827	62	201
14475.7	14.4757	44	193
14668.7	14.6687	38	180
14861.7	14.8617	43	184
15054.7	15.0547	44	178
15247.7	15.2477	30	176
15440.7	15.4407	38	166
15633.7	15.6337	31	147
15826.7	15.8267	38	145
16019.7	16.0197	39	112
16212.8	16.2128	33	108
16405.8	16.4058	44	93
16598.8	16.5988	31	81
16791.8	16.7918	28	78
16984.8	16.9848	33	59
17177.8	17.1778	29	49
17370.8	17.3708	15	42
17563.8	17.5638	12	38
17756.8	17.7568	19	27
17949.8	17.9498	23	23
18142.8	18.1428	21	22
18335.9	18.3359	18	18
18528.9	18.5289	20	15
18721.9	18.7219	14	12
18914.9	18.9149	19	13
19107.9	19.1079	14	13
19300.9	19.3009	14	17
19493.9	19.4939	6	10
19686.9	19.6869	9	9
19879.9	19.8799	11	10

## Sheet: GFPPciRxLR21+Remorin-RFP
Table S9. Fluorescence Intensity Analysis of Figure 7b.
Distance::Distance!!R	Distance(um)	RFP	GFP
0	0	8	7
242.514	0.242514	4	8
485.028	0.485028	8	10
727.542	0.727542	10	5
970.056	0.970056	7	6
1212.57	1.21257	5	8
1455.08	1.45508	8	11
1697.6	1.6976	12	9
1940.11	1.94011	13	8
2182.63	2.18263	17	13
2425.14	2.42514	17	17
2667.65	2.66765	21	19
2910.17	2.91017	26	25
3152.68	3.15268	32	31
3395.2	3.3952	64	41
3637.71	3.63771	63	56
3880.22	3.88022	65	54
4122.74	4.12274	47	52
4365.25	4.36525	58	58
4607.77	4.60777	47	71
4850.28	4.85028	52	69
5092.79	5.09279	39	75
5335.31	5.33531	49	72
5577.82	5.57782	47	77
5820.34	5.82034	51	78
6062.85	6.06285	36	75
6305.36	6.30536	51	84
6547.88	6.54788	33	92
6790.39	6.79039	35	95
7032.9	7.0329	35	95
7275.42	7.27542	31	101
7517.93	7.51793	36	103
7760.45	7.76045	39	112
8002.96	8.00296	36	109
8245.47	8.24547	22	107
8487.99	8.48799	38	96
8730.5	8.7305	43	95
8973.02	8.97302	18	98
9215.53	9.21553	33	88
9458.04	9.45804	52	81
9700.56	9.70056	31	68
9943.07	9.94307	19	67
10185.6	10.1856	29	62
10428.1	10.4281	26	51
10670.6	10.6706	31	47
10913.1	10.9131	30	43
11155.6	11.1556	30	45
11398.2	11.3982	21	40
11640.7	11.6407	22	39
11883.2	11.8832	16	27
12125.7	12.1257	18	24
12368.2	12.3682	20	18
12610.7	12.6107	18	15
12853.2	12.8532	18	12
13095.8	13.0958	5	11
13338.3	13.3383	10	11
13580.8	13.5808	14	10
13823.3	13.8233	9	10
14065.8	14.0658	10	8
14308.3	14.3083	5	8
14550.8	14.5508	3	8
14793.4	14.7934	11	8
15035.9	15.0359	7	9
15278.4	15.2784	6	8
15520.9	15.5209	10	5

## Sheet: GFPPciRxLR57+Remorin-RFP
Table S9. Fluorescence Intensity Analysis of Figure 7b.
Distance::Distance!!R	Distance(um)	RFP	GFP
0	0	6	19
160.315	0.160315	12	13
320.629	0.320629	5	18
480.944	0.480944	8	13
641.258	0.641258	13	20
801.573	0.801573	11	13
961.887	0.961887	11	16
1122.2	1.1222	9	19
1282.52	1.28252	16	21
1442.83	1.44283	16	21
1603.15	1.60315	22	23
1763.46	1.76346	8	17
1923.77	1.92377	19	25
2084.09	2.08409	13	19
2244.4	2.2444	18	34
2404.72	2.40472	18	34
2565.03	2.56503	26	35
2725.35	2.72535	28	44
2885.66	2.88566	19	50
3045.98	3.04598	37	53
3206.29	3.20629	38	63
3366.61	3.36661	39	76
3526.92	3.52692	63	76
3687.24	3.68724	53	82
3847.55	3.84755	64	102
4007.86	4.00786	76	101
4168.18	4.16818	62	113
4328.49	4.32849	90	113
4488.81	4.48881	63	134
4649.12	4.64912	69	123
4809.44	4.80944	56	170
4969.75	4.96975	56	158
5130.07	5.13007	54	195
5290.38	5.29038	58	200
5450.7	5.4507	43	202
5611.01	5.61101	44	205
5771.32	5.77132	50	255
5931.64	5.93164	37	251
6091.95	6.09195	37	251
6252.27	6.25227	44	255
6412.58	6.41258	26	255
6572.9	6.5729	35	255
6733.21	6.73321	31	255
6893.53	6.89353	41	255
7053.84	7.05384	28	255
7214.16	7.21416	26	255
7374.47	7.37447	20	255
7534.78	7.53478	30	255
7695.1	7.6951	31	255
7855.41	7.85541	21	255
8015.73	8.01573	23	255
8176.04	8.17604	39	255
8336.36	8.33636	24	255
8496.67	8.49667	33	255
8656.99	8.65699	27	255
8817.3	8.8173	33	255
8977.62	8.97762	22	255
9137.93	9.13793	29	255
9298.25	9.29825	29	255
9458.56	9.45856	23	255
9618.87	9.61887	28	255
9779.19	9.77919	28	255
9939.5	9.9395	21	255
10099.8	10.0998	28	255
10260.1	10.2601	30	255
10420.4	10.4204	25	255
10580.8	10.5808	33	255
10741.1	10.7411	21	255
10901.4	10.9014	15	255
11061.7	11.0617	19	255
11222	11.222	20	255
11382.3	11.3823	21	254
11542.6	11.5426	16	255
11703	11.703	18	236
11863.3	11.8633	11	222
12023.6	12.0236	14	239
12183.9	12.1839	18	203
12344.2	12.3442	18	214
12504.5	12.5045	9	198
12664.9	12.6649	12	182
12825.2	12.8252	21	183
12985.5	12.9855	14	176
13145.8	13.1458	20	151
13306.1	13.3061	22	148
13466.4	13.4664	22	148
13626.7	13.6267	9	129
13787.1	13.7871	20	111
13947.4	13.9474	14	107
14107.7	14.1077	12	89
14268	14.268	19	78
14428.3	14.4283	17	85
14588.6	14.5886	17	67
14748.9	14.7489	18	43
14909.3	14.9093	15	50
15069.6	15.0696	12	37
15229.9	15.2299	10	32
15390.2	15.3902	3	30
15550.5	15.5505	9	27
15710.8	15.7108	5	21
15871.1	15.8711	6	20
16031.5	16.0315	9	13
16191.8	16.1918	6	14
16352.1	16.3521	9	14
16512.4	16.5124	17	12
16672.7	16.6727	1	8
16833	16.833	3	11
16993.3	16.9933	7	8
17153.7	17.1537	7	8
17314	17.314	5	6
17474.3	17.4743	13	7
17634.6	17.6346	2	6
17794.9	17.7949	5	6
17955.2	17.9552	8	5
18115.5	18.1155	4	5
18275.9	18.2759	5	6
18436.2	18.4362	3	4
18596.5	18.5965	3	4
18756.8	18.7568	9	6
18917.1	18.9171	9	6
19077.4	19.0774	2	6
19237.7	19.2377	6	3
19398.1	19.3981	3	5
19558.4	19.5584	3	5
19718.7	19.7187	11	5
19879	19.879	4	3
20039.3	20.0393	7	4
20199.6	20.1996	3	4
20360	20.36	9	5
20520.3	20.5203	6	5
20680.6	20.6806	5	5
20840.9	20.8409	5	5
21001.2	21.0012	4	2
21161.5	21.1615	3	4
21321.8	21.3218	8	5

## Sheet: GFPPciRxLR69+Remorin-RFP
Table S9. Fluorescence Intensity Analysis of Figure 7b.
Distance::Distance!!R	Distance(um)	RFP	GFP
0	0	3	2
236.646	0.236646	4	1
473.292	0.473292	6	1
709.937	0.709937	5	2
946.583	0.946583	3	2
1183.23	1.18323	3	2
1419.87	1.41987	4	3
1656.52	1.65652	12	4
1893.17	1.89317	8	7
2129.81	2.12981	11	7
2366.46	2.36646	29	10
2603.1	2.6031	29	9
2839.75	2.83975	27	19
3076.4	3.0764	27	19
3313.04	3.31304	38	23
3549.69	3.54969	41	23
3786.33	3.78633	41	27
4022.98	4.02298	46	26
4259.62	4.25962	44	31
4496.27	4.49627	36	45
4732.92	4.73292	45	60
4969.56	4.96956	39	59
5206.21	5.20621	39	59
5442.85	5.44285	56	53
5679.5	5.6795	44	49
5916.15	5.91615	51	49
6152.79	6.15279	46	54
6389.44	6.38944	44	47
6626.08	6.62608	33	51
6862.73	6.86273	35	49
7099.37	7.09937	24	48
7336.02	7.33602	24	48
7572.67	7.57267	38	48
7809.31	7.80931	31	55
8045.96	8.04596	33	49
8282.6	8.2826	42	50
8519.25	8.51925	29	61
8755.9	8.7559	25	48
8992.54	8.99254	49	67
9229.19	9.22919	49	67
9465.83	9.46583	28	53
9702.48	9.70248	27	57
9939.12	9.93912	33	74
10175.8	10.1758	26	59
10412.4	10.4124	40	60
10649.1	10.6491	47	62
10885.7	10.8857	31	66
11122.4	11.1224	25	78
11359	11.359	25	78
11595.6	11.5956	20	90
11832.3	11.8323	7	56
12068.9	12.0689	14	43
12305.6	12.3056	14	37
12542.2	12.5422	9	24
12778.9	12.7789	14	24
13015.5	13.0155	5	18
13252.2	13.2522	21	18
13488.8	13.4888	8	13
13725.5	13.7255	6	12
13962.1	13.9621	6	10
14198.7	14.1987	7	9
14435.4	14.4354	9	7
14672	14.672	15	7
14908.7	14.9087	9	6
15145.3	15.1453	6	8
15382	15.382	6	8
15618.6	15.6186	12	7
15855.3	15.8553	11	6
16091.9	16.0919	7	8
16328.6	16.3286	4	6
16565.2	16.5652	9	6
16801.9	16.8019	7	4
17038.5	17.0385	9	4
17275.1	17.2751	7	3
17511.8	17.5118	11	5
17748.4	17.7484	7	6
17985.1	17.9851	7	3
18221.7	18.2217	7	5
18458.4	18.4584	5	6
18695	18.695	6	4
18931.7	18.9317	3	4
19168.3	19.1683	3	2
