# Supplementary material for: Genome-wide identification and functional characterization of RxLR effectors in Phytophthora cinnamomi infecting Carya cathayensis Sarg
Source: Virulence. 2025 Nov 14;16(1):2590256. doi: 10.1080/21505594.2025.2590256 (PMC12629336; doi:10.1080/21505594.2025.2590256)
Supplement: Table S3.xlsx [file KVIR_A_2590256_SM8835.xlsx]

## Sheet: Sheet1
Table S3. The RxLR-dEER domain used for Figure 1b mapping.
>P-CI000138.1
RSLRGLEVVNEEGEERLAGANMFSIEKLTRAMDDAKYAK
>P-CI000231.1
RLLRKRNDGLDLNDGEDRTIAGLGDLDLGERGTFANSNY
>P-CI000232.1
RSLRSAEEKDSRDDLKTNAGTADEEERDLIVSTFNRPKY
>P-CI000234.1
RLLRSNPENYNTAAAEDDEEDRDLLIPTVDRPKYHRWFH
>P-CI000256.1
RSLRGLKAVGEEDEERLAGDNMFSIEKLTKAMEDTKYAK
>P-CI000264.1
RSLRGLKVVDEEDEERLAGANMFSIEKLTKAMGDANYAK
>P-CI000271.1
RSLRGLKVVDEEDEERLAGDNMFSIDKLTKAMEDTKYAK
>P-CI000702.1
RMLRTNNPYEIDEKEEERAFGNGFLSTFKSWSSKIKLNS
>P-CI001052.1
RSLRVRVSDAEALEDPEDSEERVGGTGIAMRAHGLSDTD
>P-CI001518.1
RFLRKDKEEEEDSEEDPDHEDRGLPVNANMFDDAVTKTT
>P-CI002520.1
RFLRPTDPEDPGDDGLTATDADEERGGKFASVSVIIEKL
>P-CI002703.1
RLLRVHKYLLNDEERGITVPSTTIDRLKAFLERGDTADD
>P-CI002772.1
RSLRSYTAMHDDDNEERVMRLAKRPRDLFQLWHDVAYLV
>P-CI003652.1
RYLRANKNEGDGEKEERGVFFPNRLKALFRVKSSTLNRG
>P-CI003662.1
RSLRNVDTQEHVNDGGEEERGTKWETIKALIPGAAKRQA
>P-CI003811.1
RFLRTHNTADEDKPEDEEERSVTLVSLMKMDDVVESKRF
>P-CI004108.1
RFLRKVKVQEESEERLTLEKIDDILARLGVAEANMLATL
>P-CI004208.1
RHLRTIDDAGEERGITFSLPGLETATNIFKSPNQKILDK
>P-CI004635.1
RFLRKVKVQEESEERLTLEKIDDILARLGVAEANMLATL
>P-CI004660.1
RFLRTNELEESDDEERMFSGALPENIASVAKKLPRSKSL
>P-CI005583.1
RLLRATTEDEERA-LPGLDNLKAVVNSGVTAVKMRTWLV
>P-CI005584.1
RLLRATTEDEERALPGLDNLKAVVNSGVTAVKMRTWLVK
>P-CI005758.1
RFLRVAVAVEEDEERVLEKFTHLLPLNKVTILGKDGLTF
>P-CI005993.1
RFLRTSDTTVTEDTKPVAPNRKFIEHKLQKALSNPKKTQ
>P-CI006189.1
RLLRTTEAENPAQRRLVKKLPLTYIQELVNDDKKLVAAL
>P-CI006606.1
RLLRGYKVVYDDGDEDVDNFDAAEEERGKPPFAADRLNK
>P-CI006607.1
RLLRGYKVVYDDGDEDVDSFDAAEEERGKPPFAADRLNK
>P-CI006608.1
RLLRGYKVVYDDGDEDVDNFDAAEAERGKPPFAADRLNK
>P-CI006609.1
RLLRGYKVVYDDGDEDVDSFDAAEEERGKPPFAADRLNK
>P-CI006610.1
RLLRGYKVVYDDGDEDVDSFDAAEEERGKPPFAADRLNK
>P-CI006611.1
RLLRGYKVVYDDGDEDVDSFDAAEEERGKPPFAADRLNK
>P-CI006612.1
RLLRGYKVVYDDGDEDVDSFDAAEEERGKPPFAADRLNK
>P-CI006613.1
RLLRGYKVVYDDGDEDVDSFDAAEEERGKPPFAADRLNK
>P-CI006614.1
RLLRGYKVVYDDGDEDVDSFDAAEEERGKPPFAADRLNK
>P-CI006615.1
RLLRGYKVVYDDGDEDVDSFDAAEEERGKPPFAADRLNK
>P-CI006616.1
RLLRGYKVVYDDGDEDVDSFDAAEEERGKPPFAADRLNK
>P-CI006635.1
RFLRANSAVVKDNDAKVNTERALAGVGMADLTNWWKGVP
>P-CI006853.1
RFLRINADKDEEERGINPEVESWFANIVAKGKGWVPNLE
>P-CI006854.1
RHLRTGDEDEERVINIPVLEQALANSKKLKELKQSGKTA
>P-CI007117.1
RMLRGESKMTYATNAENDEERAVFIKFQGSVQRLREKLR
>P-CI007135.1
RNLRSDGVGGEDNEERGVVVVPSGVKEAAQKVKAKESHA
>P-CI007142.1
RSLRTVDTTDAAGEERGIPPALSSALTKFKERGFQSTLY
>P-CI007148.1
RSLRTVDTTDAAGEERGIPPALSSALTKFKERGFQSTLY
>P-CI007249.1
RLLRTSTTDNDNDVEERVGPSLSFAEKVRTFFSSSKVTP
>P-CI007497.1
RSLRGIKVTADAVDEESGTIGIAQSLEAALSRTKVGQIL
>P-CI007515.1
RLLRSYRTTVADSEERAMAPALTIEEMKALMAEGLNEDA
>P-CI007704.1
RMLRDATAKNTVEEERALIDMLKYIRTSIGKRLPWTNSH
>P-CI007711.1
RMLRKVKKDAADDKIDEERGYEAIAKWFKQQGAYRR---
>P-CI007916.1
RFLRVADPEDDDLTTGDEERGGGAKFASLSAIIKKLDEQ
>P-CI007917.1
RFLRVADPEDDDLTTGDEERGGGAKFASLSAIIKKLDEQ
>P-CI008093.1
RFLRIRESEDDGYDNTENEERGMLNLVYEGGVNFFKKMT
>P-CI008133.1
RFLRKDKEEEEDSEEDPDHEDRGLPVNANMFDDAVTKTT
>P-CI008134.1
RFLRKDKEEEEDSEEDPDHEDRGLPVNANMFDDAVTKTT
>P-CI008367.1
RLLRAAKSYSTDTEERGFISQFVDDVTKMGSVTFWVNTG
>P-CI008369.1
RFLRTGQGNKLDIDDDAEERGMEKYGNLVIKLKDTGRMN
>P-CI008372.1
RSLRGLESTEDGADEERGITELSAKVKQWAQSVKAWVTN
>P-CI008580.1
RFLRSDDTTGVNDVGTNDAKNEERVSLKGLLGVIKQKMT
>P-CI008584.1
RFLRSDDTTGVDDVGTNDAKNEERVSLKGLLGVIKQKMT
>P-CI008717.1
RFLRTEKLTEDSEERATFDFVNKLKNLVKPKSVSKVVPG
>P-CI008872.1
RVLRTHTQFKVTEDESNTEERGPLSRSQVKELVKEVGID
>P-CI008885.1
RNLRKRSSASENENEERAYINTAWIAESLVNWAKSSKWT
>P-CI009331.1
RFLRATRTNQQVDDDTEDLKSAEEERIKPIGLTIKIPEW
>P-CI009332.1
RFLRATKTNQQVDDDTEDLKSAEEERIKPIGLTIKIPEW
>P-CI009788.1
RFLRNPVATGPEDEDEEDERFLNFLRSDSFKLRKKWIKN
>P-CI010007.1
RLLRVHKYLLNDEERGITVHSTTIDRLKAFLERGDTADD
>P-CI010071.1
RLLRAHKTHKKAASATAAEEERGDGFLGLFGKLPEELPQ
>P-CI010595.1
RSLRAYKTAFEEEEAFDGTEERGGQGYTVKALLGKANIN
>P-CI011162.1
RHLRSVNTDEKNEKTNNEEEKGLFEYMLDNAIAKKKYRR
>P-CI011166.1
RALRTDDEERGGVPGLSTLAGLLSKAGPSAENLANKIWL
>P-CI011169.1
RALRISDEERGGVPGVSTLAGLLSKAGPSAENLANKVWL
>P-CI011823.1
RLLRIHAVENDDDDKEEERVFMSFLKNLFGSKTAPNLRK
>P-CI012014.1
RMLRTVNPEDEDEDRVLEGLTKLFSSTDAEMDGWLRSGE
>P-CI012030.1
RTLRTANLDEEGEERGIPSFAQLKGAMSELKTKYNDGKL
>P-CI012258.1
RFLRQHKVVNDDDDGGKTESEEERGWMDSIKANAVLLKL
>P-CI012259.1
RFLRQHKVVNDDDDGGKTESEEERGWMDSIKANAVLLKL
>P-CI012422.1
RSLRASGISAYDFFKLDKHEKYEKYRELYDKYAKLHKES
>P-CI012423.1
RSLRASGINAYDFFKLDKHEKYEKYRELYDKYAKLHKES
>P-CI013081.1
RTLRETTNTRDEELGEEDRGLIPSSWLKKLTQWKPNDVE
>P-CI013610.1
RSLRTVDTTDAAGEERGIQSTLYSALSKFTKTVKLKNLS
>P-CI014393.1
RFLRANKENDDVDGHEERRLHAIETVASVVKSQISNSQR
>P-CI014427.1
RHLREEDTTEERAFSIKAIPGLEKFKSIPGFDKFKGLFK
>P-CI014506.1
RLLRIHDTADEDEDTSDDSEERGLTPEQMEELKDYAIKK
>P-CI014554.1
RSLRTANTKLDDVTRRLTSESTVDNGEERTSLARLALAK
>P-CI014641.1
RHLRSYNMNDLEGEDKNEERFQISRTRLEEFAQRLRAER
>P-CI014721.1
RSLRVNEVEERAGLPVSIVEKAKVALLLAASAKKIAGWL
>P-CI014757.1
RLLRVHKSTYDGEERGITVPGLETVVNSVKSTVSAEKLQ
>P-CI014782.1
RHLRTQKTTDAEEGEERGVFGINFVDDIVSGVMKKIDDI
>P-CI014807.1
RLLRDDDSEERALPVPAPSVALFTKWVKSLGSKITDNVQ
>P-CI014811.1
RLLRDDDSEERALPVPAPSVALFTKWVKSLGSKITDNVQ
>P-CI014896.1
RSLRGIKVTDDAVDEESGTIGIAQSLEAALSRTKVGQIL
>P-CI014951.1
RSLRARETTADKDDEERATATNAYRTLSGVFERVGWTTA
>P-CI014978.1
RLLRTHRDTAENEERGITASDVETLTNTLKSTTTIDDDL
>P-CI014980.1
RLLRTHTIIADGEERVIPVSGVETLANTLKSTTTIDDEL
>P-CI015057.1
RFLRKRANDQKNDEERAGNLDLLTFLPKFVKQMKGKSIL
>P-CI015118.1
RFLRLDEPADADLFATEERAQTSELGKLAKQLKLRRTVP
>P-CI015262.1
RFLRLDEPADADLFATEERAQTSELGKLAKQLKLRRTVP
>P-CI015395.1
RLLRGEEVDADDEDRATVVLDGLIKTKAESKALISSWVS
>P-CI015487.1
RSLRSYKTYEEENSLDSLDETEERAGGAKILSVRAFQKL
>P-CI015493.1
RFLRVETEINSAGDEERALPGMSKISEKLKPIADKLKPV
>P-CI015911.1
RSLRARETTADKDDEERVTATNAYRTLSGVFERAGWTTA
>P-CI015950.1
RLLRAVSKIDEGEERAILGEQVLLKWSKLAEKHNLQTLS
>P-CI016148.1
RLLRTATAVEEDDEDRLYVPGIETASNYIWSLSGSKVTT
>P-CI016166.1
RMLRTDNPYAVDEEKEDRAFGNGIVGAIKSLSSKVKLNS
>P-CI016325.1
RMLRTDNLYAVDEEKEDRAVENGIVGAIKSLSKIKLNYD
>P-CI016545.1
RMLRTDNLYAVDEEKEDRAVENGIVGAIKSLSKIKLNYD
>P-CI016723.1
RLLRIQDDAVISHDEERVTVPGLSTVSEKVSSSTQYLVN
>P-CI017001.1
RFLRIVEQGKNTAFSVLDKEERTIPKLDRVVSDLSDNAV
>P-CI017005.1
RFLRIVEQGKNTAFSVLDKEERTIPKLDRVVSDLSDNAV
>P-CI017274.1
RFLRTHESTTTANWDDSDNEKDDEERAFSIPKALSFGRS
>P-CI017366.1
RLLRVSETTNQYDEERVDLAGLAKAGASKVTGATSTLSS
>P-CI017475.1
RLLRSKPAAEDDGKENQEERAFNFNLDGLKNLFKAKTAE
>P-CI017989.1
RMLRTLNPEDEDRGLGFLGRLVSRTDDEMKGWLSNSVST
>P-CI018148.1
RRLLRSHETTTSDEERLSDAKILKLVNQEDGIFSKWKGK
>P-CI018297.1
RLLRTATAVEEDNEDRLYIPGIETASNYIWSLSGSKVTT
>P-CI018797.1
RMLRTDNPYAVDEEKEDRAFGNGIVDAIKSLSSKIKLNS
>P-CI018861.1
RFLRINADEDEEERGIHPEVKSWFTKILANGEGWVPKLE
>P-CI018895.1
RMLRIDNPYAVDEEKEDRAFGNGIVGAIKSLSSKIKLNS
>P-CI019024.1
RFLRTNKKTDLSTTNDGEERVTMNFEGKFHNREETKDLL
>P-CI019196.1
RSLRSAEEKDTSDDLKTNAGTADEEERDLIVSTFNRPKY
>P-CI019198.1
RLLRSNPENYNTAAAEDDEEDRDLLIPTVDRPKYHRWFH
>P-CI019227.1
RSLRGLESTEDGADEERGITELSAKVKQWAQSVKAWVTN
>P-CI019232.1
RLLRSVEVTTTATGTEAEAEERGFTLTPKWLTRFRIWKL
>P-CI019578.1
RYLRSDKINEKNENTNNDDEEEKGLFDLIRAFNRNSVAR
>P-CI019635.1
RLLRAYTTDEDDGEERGFSAKIPGLEKIANALKSSKTKE
>P-CI019637.1
RLLRAYTTDEDDGEERGFSAKIPGLEKIANALKSSKTKE
>P-CI019650.1
RLLRREGVDANDEERATVVLGGLIKSKEESKALISSWVS
>P-CI019711.1
RLLRAYTTDKDDGEERGVSAKIPGLEKIANSLKSSKTKE
>P-CI019846.1
RFLRTGGTASANDEERGINLSSIPGVEKLSNLLRPKPSL
>P-CI020242.1
RSLRADKRADVDNIASHDNNGGVADDNTEERVIPESLKX
>P-CI020438.1
RLLRAHKTHKKAASATAAEEERGNGFLGLFGKLPEELPQ
>P-CI020742.1
RQLRVHKSTYDGEERGITVPGLETVVNSVKSTVSAEKLQ
>P-CI020806.1
RFLRYHNNELRSDEDEDEDAKDKDKDEDEERGLFDAKSL
>P-CI020807.1
RFLRYHNNELRSDEDEDEDAKDKDKDEDEERGLFDAKSL
>P-CI020893.1
RYLRSDKINEKNENTNNDDEEEKGLFDLIRAFNRNSVAR
>P-CI021118.1
RLLRPYTTDEDDGEERGFSAKIPGLEKIANALKSSKTKE
>P-CI021725.1
RFLRIRESEDDGYDNTENEERGMLNLVYEGGVNFFKKMT
>P-CI021726.1
RFLRIRESEDDGYDNTENEERGMLNLVYEGGVNFFKKMT
>P-CI021747.1
RFLRAYTTDKDDGEERGVSAKLPGLEKIANALKSSKTKK
>P-CI022110.1
RFLRYRESEDDGGNNTENEERAMLNLVYEGGANFFKKMA
>P-CI022135.1
RFLRKDKEEEEDSEEDPDHEDRGLPVNANMFDDAVTKTT
>P-CI022407.1
RLLRTHTIIADGEERAIPVSGVETLANTLKSTTTIDDEL
>P-CI022408.1
RLLRTHRDTAENEERGITASDVSTLTNTLKSTTTIDDDL
>P-CI022431.1
RMLRDATAKNEVEEERALFDILKYLKTSVGKRLPWTHSH
>P-CI022432.1
RMLRDATAKNEVEEERALFDILKYLKTSVGKRLPWTHSH
>P-CI022497.1
RFLRVGAEVNEDDEERGISLNSIPGIKKITSIVDEQKAS
>P-CI022586.1
RNLRKRSSASENENEERAYINTAWIAESLVNWAKSSKWT
