# Supplementary material for: Genome-wide identification and functional characterization of RxLR effectors in Phytophthora cinnamomi infecting Carya cathayensis Sarg
Source: Virulence. 2025 Nov 14;16(1):2590256. doi: 10.1080/21505594.2025.2590256 (PMC12629336; doi:10.1080/21505594.2025.2590256)
Supplement: Table S7.xlsx [file KVIR_A_2590256_SM8834.xlsx]

## Sheet: Sheet1
Table S7. The primers used in this research.
Primer name	Primer sequence(5'-3')
pBinGFP-PciRxLR1 F	TACAAGGGTACCCCCatgTCCTTAACTACCAACGGCAT
pBinGFP-PciRxLR1 R	GGATCCGTCGACCCC TTATTTGCCATGGAGCCATA
pBinGFP-PciRxLR21 F	TACAAGGGTACCCCCatgGTCTCGGAGGTGGAAAACAC
pBinGFP-PciRxLR21 R	GGATCCGTCGACCCCCTAGGTCGATCTAACGTTAT
pBinGFP-PciRxLR57 F	TACAAGGGTACCCCCatgGAAATCAACAACAACGAGAT
pBinGFP-PciRxLR57 R	GGATCCGTCGACCCCTCACCAGTTAAACAGACTAT
pBinGFP-PciRxLR69 F	TACAAGGGTACCCCCatgGCAACCCCCGAACAAGTTGA
pBinGFP-PciRxLR69 R	GGATCCGTCGACCCCTCAAACCGCGCTTCGAGCTC
