# Supplementary material for: Genome-wide identification and functional characterization of RxLR effectors in Phytophthora cinnamomi infecting Carya cathayensis Sarg
Source: Virulence. 2025 Nov 14;16(1):2590256. doi: 10.1080/21505594.2025.2590256 (PMC12629336; doi:10.1080/21505594.2025.2590256)
Supplement: Table S5.xlsx [file KVIR_A_2590256_SM8832.xlsx]

## Sheet: Sheet1
Table S5. Transcriptome Sequencing Data Factsheet.
Sample	Clean reads（M）	Clean bases（G）	GC (%)	Q30(%)	Multiple mapped	Uniquely mapped
0 h - 1	47.12	6.94	45.56	95.88	150464 (0.32 %)	215656 (0.46 %)
0 h - 2	47.06	6.9	45.51	96.33	131997 (0.28 %)	209627 (0.45 %)
0 h - 3	46.29	6.81	45.59	95.77	147447 (0.32 %)	209855 (0.45 %)
12 h - 1	46.52	6.84	45.51	95.78	166791 (0.36 %)	389999 (0.84 %)
12 h - 2	46.2	6.78	45.51	95.95	157909 (0.34 %)	377844 (0.82 %)
12 h - 3	47.69	7	45.5	96.06	158325 (0.33 %)	378328 (0.79 %)
24 h - 1	47.59	6.97	45.64	96.3	309003 (0.65 %)	658864 (1.38 %)
24 h - 2	47.7	6.98	45.49	96.27	270495 (0.57 %)	587090 (1.23 %)
24 h - 3	45.3	6.65	45.65	95.69	311782 (0.69 %)	615044 (1.36 %)
36 h - 1	47.11	6.93	45.6	95.9	294064 (0.62 %)	776826 (1.65 %)
36 h - 2	46.66	6.85	45.64	95.73	311364 (0.67 %)	749265 (1.61 %)
36 h - 3	45.94	6.73	45.59	95.6	280789 (0.61 %)	732019 (1.59 %)
