# Supplementary material for: Genome-wide identification and functional characterization of RxLR effectors in Phytophthora cinnamomi infecting Carya cathayensis Sarg
Source: Virulence. 2025 Nov 14;16(1):2590256. doi: 10.1080/21505594.2025.2590256 (PMC12629336; doi:10.1080/21505594.2025.2590256)
Supplement: Table S1.xlsx [file KVIR_A_2590256_SM8830.xlsx]

## Sheet: Sheet1
Table S1. Compares favorably to other available P. cinnamomi genome assemblies.
Isolate	Assembled genome size (Mb)	GC Content (%)	No. of Scaffolds	N50 length (bp)	BUsCO (%)	References
ST402	129.9	54	1681	125285	93.7	This study
GKB4	109.7	54	133	1188000	97.5	Engelbrecht et al. 2021
CBS144.22	77.97	54	1314	264500	93.6	JGI
DU054	62.8	54	14,268	9951	94.4	Longmuir et al. 2017
WA94.26	68.1	54	10,084	20813	91.5	Longmuir et al. 2018
NZFS 3750	53.97	54	6270	23900	97.4	Studholme et al. 2016
MP94-48	53.69	54	5777	24900	97.4	Studholme et al. 2017
