# Supplementary material for: Genome-wide identification and functional characterization of RxLR effectors in Phytophthora cinnamomi infecting Carya cathayensis Sarg
Source: Virulence. 2025 Nov 14;16(1):2590256. doi: 10.1080/21505594.2025.2590256 (PMC12629336; doi:10.1080/21505594.2025.2590256)
Supplement: Table S8.xlsx [file KVIR_A_2590256_SM8828.xlsx]

## Sheet: RxLR1
Table S8. Analysis of the infection-promoting function of the RxLR1 effector.
Samples											Average value
GFP	1	1	0.8	0.9	1	1.1	0.9	1	0.9	1.1	0.97
GFP-PciRxLR1	1.5	1.7	1.6	1.8	1.7	1.8	1.6	1.5	1.6	1.7	1.65
	Average value	Standard deviations	ttest
GFP	0.97	0.0948683	2.94858e-08
GFP-PciRxLR1	1.65	0.108012

## Sheet: RxLR21
Table S8. Analysis of the infection-promoting function of the RxLR effector.
Samples											Average value
GFP	1	1.2	1	1.1	1	0.8	0.9	1.2	1	1.1	1.03
GFP-PciRxLR21	1.4	1.6	1.5	1.4	1.5	1.6	1.3	1.5	1.7	1.5	1.5
	Average value	Atandard deviations	ttest
GFP	1.03	0.125167	7.92266e-06
GFP-PciRxLR21	1.5	0.11547

## Sheet: RxLR57
Table S8. Analysis of the infection-promoting function of the RxLR effector.
Samples											Average value
GFP	0.9	0.9	1.1	0.8	1.1	0.9	0.9	0.8	1.1	0.8	0.93
GFP-PciRxLR57	1.7	1.6	1.8	1.6	1.5	1.8	1.6	1.4	1.5	1.5	1.6
	Average value	Standard deviations		ttest
GFP	0.93	0.125167		4.02011e-07
GFP-PciRxLR57	1.6	0.133333

## Sheet: RxLR69
Table S8. Analysis of the infection-promoting function of the RxLR effector.
Samples											Average value
GFP	0.9	0.8	0.7	1	0.9	1	0.7	0.8	0.9	1.1	0.88
GFP-PciRxLR69	1.6	1.3	1.4	1.8	1.8	1.7	1.6	1.7	1.7	1.3	1.59
	Average value	Standard deviations		ttest
GFP	0.88	0.131656		2.83349e-06
GFP-PciRxLR69	1.59	0.191195
