# Supplementary material for: Genome-wide identification and functional characterization of RxLR effectors in Phytophthora cinnamomi infecting Carya cathayensis Sarg
Source: Virulence. 2025 Nov 14;16(1):2590256. doi: 10.1080/21505594.2025.2590256 (PMC12629336; doi:10.1080/21505594.2025.2590256)
Supplement: Table S2.xlsx [file KVIR_A_2590256_SM8826.xlsx]

## Sheet: Sheet1
Table S2. Detailed RxLR effector sequences and prediction criteria.
Number	Protein ID	RxLR-EER Sequence	Protein Length （aa）	Signal Peptide Cleavage Site	Protein Sequence
1	P-CI000138.1	RSLRGLEVVNEEGEER	291	23	MRLSSILLAVSAATLLSSGSALSADANQWTKVSAMASPGLGVLDVSLNAG DEKRSLRGLEVVNEEGEERLAGANMFSIEKLTRAMDDAKYAKRLMRRWKR HGIEIERAKRILNNTKLSRNSKLNVVYHKYAEWLDKHFSRVGPASGGNNL FHPAKLKKALKDDKYAKSLFTKWATHQYKSDGMLAKLKAVGLKEPEYKML YKNYISWLNVHHPSDATKELARGDDLFKESMLIKARNNDEYAESLFRAWK TKGLNVPENLKSTVGNVGNTLLKKYDAWLATHFPTVKTTRS
2	P-CI000231.1	RLLRKRNDGLDLNDGEDR	141	22	MRLLHVAAVAAFALVSCCDAAAAESKSTKLTPSNDAALASEHRLLRKRND GLDLNDGEDRTIAGLGDLDLGERGTFANSNYKALYKTKTSPKQLAKEIAL SFGSMEQRKELQRFYLGYYSYYTAKKRRERRKKELAGYIYP
3	P-CI000232.1	RSLRSAEEKDSRDDLKTNAGTADEEER	151	19	MRLGYLVLVAITGILACDAAVASNSKTSKLVSPDQAVGRELTGAFDVNDI GKRSLRSAEEKDSRDDLKTNAGTADEEERDLIVSTFNRPKYWRWFHAGMT PYAVKEVLGLTGVRRLWKPIKRREYEGYVVFYDEHCRKPKYRSFCRAHAG A
4	P-CI000234.1	RLLRSNPENYNTAAAEDDEEDR	136	23	MRVSYYVFFALTTLLACSETVAATSNKHPNHDETVHDKNKRLLRSNPENY NTAAAEDDEEDRDLLIPTVDRPKYHRWFHAHMTPYDVKEVLGLTGVRRFV KPIKRRVYKGYVVYYEEHCREPEYRHLAFCQVGTGK
5	P-CI000256.1	RSLRGLKAVGEEDEER	156	23	MRLTSILLAVSVATLLASGSALSADANQGTKVSAMASPDLSVLDVSLNAG DEKRSLRGLKAVGEEDEERLAGDNMFSIEKLTKAMEDTKYAKRLMRRWKR NGIEIERAKKILNRTKFSNASKLNLVYRKYAEWLDEHFSRVGPASGGNNL FHPANL
6	P-CI000264.1	RSLRGLKVVDEEDEER	409	23	MRLPSVLLAVSAATLLASGSALSADANQGTKVSVMASPDLGVLDVSLNAG DEKRSLRGLKVVDEEDEERLAGANMFSIEKLTKAMGDANYAKTLMRRWKR HGIEIKDAKKILENSSVGKNPKLNVVYRNYAAWLDKHFPLGAETTGGKNL FSKAKIDQALEDSKYAKTLFGRWKSHGYESDDVFTKLKTMGLKIGDGTLD KMYRNYLSWLNVHHPDNETIKLAVGDDLFKESMLQRARGDDLYAESLFRA WKTKGLDVPENLKSTLGNVDNTLLEKYNTWLQTHFPRKYVQRRTMIKDYC PGMLDPMTGGVVQFGEHMDVNAEREAEEEMGVKNTPVRYLTTFCYGDDRS RVWGGLFDCTFDGPLVLQDEEVDEVLTMTGDEILARRKEFTP…
7	P-CI000271.1	RSLRGLKVVDEEDEER	285	23	MRLSSILLAVSAATLLASGGALSADASQGTKVSAMASPDLGVLDVSLNAG DEKRSLRGLKVVDEEDEERLAGDNMFSIDKLTKAMEDTKYAKTLMRRWKR NGIEIEQAKKILENSRVGKNPKLNVVYRKYAEWLDKHFPPMAPASGGNNL FHPANLKKALKDDKYAKSLFTKWATHEYKSDGMLAKLKAVGLKEPEYNML YKNYISWLNLHVPSEKFAVGDDLFEESMLLRARKDPVYSVHLFRAWRNQG KNVEKKLASKLGNGKDVLLNKYNVWLKTQPRTTRS
8	P-CI000702.1	RMLRTNNPYEIDEKEEER	324	20	MRLLSVAVLAATALVAIAEGTPTSVAKMAAPNLPALVRSFTAAQHDAPIK RMLRTNNPYEIDEKEEERAFGNGFLSTFKSWSSKIKLNSDLRGMLKNQQT ADKALVFLKLDGGVDDILSNPNLKYLAKYISMYSKKFPDTGVTMAGTLVK RYGDDAVAAMLVAGQRSLNTKDIAENLQGELFRLWHHAGKSYSDVFRLLK LEEANNPLKGDVYQAWQSYFTVYNNHAPLQNQIKELNVLTDIYGERGFAA LLQKVKWDEDPMHTAMTFQRELFDSWVSKKVSPKKLFEKIFKLEPKDVTR SDKGILSEYTDWWNAAIARSALEH
9	P-CI001052.1	RSLRVRVSDAEALEDPEDSEER	156	19	MRLSFLVVITALLASSGFAASATSDVHPTKIKASKPALANIEPSVRSLSA RDNNGQRSLRVRVSDAEALEDPEDSEERVGGTGIAMRAHGLSDTDAKMVR QIAKGRSPSHTLDKFKVPYEVRNGERVYSKYNELYAKYVDWLKRYNDHPL TFPKRG
10	P-CI001518.1	RFLRKDKEEEEDSEED	188	17	MRVSFVLLAAAAALLSASDVVSVAANKDQAKLSQVNSYDAVEPIDAVQAN VATTRFLRKDKEEEEDSEEDPDHEDRGLPVNANMFDDAVTKTTLATHTKD VNAVLEKAMPGLKAYNDKSLEGLMTPKILEFARTDPEMTLFKVMYDEKVS LRQFASMMQHNPNSIVVHNYEDVYKMYKWYLAYRNPHA
11	P-CI002520.1	RFLRPTDPEDPGDDGLTATDADEER	161	14	MIFVIVCFLFTSGCFINDHSVAPEAPPLGHPYRLAVLAHSNVVAAFTNAD ESKLLSKTTPDLVANALIGQKRFLRPTDPEDPGDDGLTATDADEERGGKF ASVSVIIEKLDDQKMKHAAEVLAGMKQTHAENGEKAIKAALAQGLIKPED VNAVKASKPRR
12	P-CI002703.1	RLLRVHKYLLNDEER	876	21	MRLHFVVLLVVTAFAIAPLTAQETTRVSSVAEYQYANRLLRVHKYLLNDE ERGITVPSTTIDRLKAFLERGDTADDVFKLLTLDKAANDVLANPMLDDWV AYMKLYNQKYPKKQTSLISTLTKHYDDERLAAMIDAAKKAPKIEGKVPEA AIMAKRLEFEQIHLWLGQQKTPKEVFALLKLDDAKVDPFLQPRMVTWAKY VEYFDQANPGTKASLLPAFGHYNEENMVSMLIAAKTVPSTERLAVRIQVE LTQLWLRKERTPAYIFPMLKLDQAGDTLLQNPLFFAWMKYTDDFNEMYPK MRVPAITTLKTYKQYTNELLAKMVLEAEKSPSAASIAKQLQAELLENWLK SKKSPSGVFRLLGLNKVGDKAFESPVLEMWLKYVTFFKDTNP…
13	P-CI002772.1	RSLRSYTAMHDDDNEER	136	21	MRLSNPLAVVLAAILFANGHALPTATNTDQATVPKLAPSELGTSINVPAN ENKRSLRSYTAMHDDDNEERVMRLAKRPRDLFQLWHDVAYLVRAGLTSDV ATDRNYAAYGRQRPVTAILAALRRDKKNGGHPALRV
14	P-CI003652.1	RYLRANKNEGDGEKEER	122	18	MRVSFFLLLVSVATIVSSTTCIVGAEKESVWIHRSGNIDKGAHGEKMVRY LRANKNEGDGEKEERGVFFPNRLKALFRVKSSTLNRGQMATKLSDTETKN LQKVASEIADTKFTAAEGKSLQ
15	P-CI003662.1	RSLRNVDTQEHVNDGGEEER	150	21	MRLYSALIAFTAAAHLVCVNGFSTITEADEVKPILILPVHRVSNAGDNVK RSLRNVDTQEHVNDGGEEERGTKWETIKALIPGAAKRQAAKDAKEIEIIK KERQFFSDLAIRKVDSADVTDFYRSTRSEKTAKKMGRLYEKYKANPGAYL
16	P-CI003811.1	RFLRTHNTADEDKPEDEEER	167	22	MRVCYVLLMAMATPFASNKVVAVQHHADVSKLGLSNEIQPTDTVQMTAAA HRFLRTHNTADEDKPEDEEERSVTLVSLMKMDDVVESKRFEAVLGRTPEA RATRRAMFDTMYADKVFQTKVLKAIDEAGNYQSLKSMWTWYRVFRGAQYE AKVEAAAAAAARRKANP
17	P-CI004108.1	RFLRKVKVQEESEER	114	23	MRPSLILIAVVATLVATCSGVSASEPSPLSRMDAVDITPLKTSRFLRKVK VQEESEERLTLEKIDDILARLGVAEANMLATLNKFDDEIFNEWKTWKLYA AQYLRQYHSLNPTV
18	P-CI004208.1	RHLRTIDDAGEER	186	21	MRLHFIVVLAVATLVATTTAADEPKTGVISDSVPSIEKDVPPTRHLRTID DAGEERGITFSLPGLETATNIFKSPNQKILDKLVKSGQTPDQAFAFYKLD KFGNTLQLSEPNFKLWVKFVIKTNKKYASSIVLSKLQKQYGDDHKLAEML RKAAKVEETKKTATKLEALLAKQLDAMRYHRASFQD
19	P-CI004635.1	RSLRSRDIAKVDEEER	124	21	MRRSYVFLLVIATAAGLFVNGEAAGGQDSKEVERSLRSRDIAKVDEEERK FNAAKFDLMLDDATYRNQKFYRWFFKRRYSQEDIYNKLQVESHPIYRIIF YKYQDYHEFFTWRLAALARKQQGL
20	P-CI004660.1	RFLRTNELEESDDEER	134	23	MQLSSILLVVVTAFIASRDVASASDAALPEAISSVSVTDNGGRFLRTNEL EESDDEERMFSGALPENIASVAKKLPRSKSLPDLRLTVKGKKAVDRLVAQ LTRSKSLPNAELTTKGKKELVAEFITAQLGKKDW
21	P-CI005583.1	RLLRATTEDEER	205	19	MDPGYVVIALVILLASASASTASTKTKALDDRLLEVNPNGARTTRLLRAT TEDEERALPGLDNLKAVVNSGVTAVKMRTWLVKKKSGADILAKLKLNVKA EDALASPKLATLDEYLNLLRKKYPASDASLLGTLTAHYGEGVVAAALVSA KNVPDTKLTATKLQTQQLEGWLSSRNTADDVFGILKIKNDGMFFVTSRKI ATLED
22	P-CI005584.1	RLLRATTEDEER	205	19	MDPGYVVIALVILLASASASTASTKTKALDDRLLEVNPNGARTTRLLRAT TEDEERALPGLDNLKAVVNSGVTAVKMRTWLVKKKSGADILAKLKLNVKA EDALASPKLATLDEYLNLLRKKYPASDASLLGTLTAHYGEGVVAAALVSA KNVPDTKLTATKLQTQQLEGWLSSRNTADDVFGILKIKNDGMFFVTSRKI ATLED
23	P-CI005758.1	RFLRVAVAVEEDEER	158	22	MRVEYVVLVVAATLSASFDASAATGLTLSQVAAPGRVQSVLADERPIKRF LRVAVAVEEDEERVLEKFTHLLPLNKVTILGKDGLTFSNKFIKKMLNKES FRTKYLTEWAQTGDIDGVAFKVMLGDMSKKGRVELLNRYTAALGSPNGIV MHNAGPIV
24	P-CI005993.1	RFLRTSDTTVTED	142	23	MRLHYTLLVVVATLVAASSAISADGVADDVKILAAASVNQAYSSGTIQAD SANKRFLRTSDTTVTEDTKPVAPNRKFIEHKLQKALSNPKKTQRLYKTWY KKGYTAKQVASELDQDESRELENTYKVLYSGYAAYVKEQKSQ
25	P-CI006189.1	RLLRTTEAENPAQRR	131	24	MRFGYVLLVVAATVFAFSCDVTSAATESSHTLRSADDVPSSRLLRTTEAE NPAQRRLVKKLPLTYIQELVNDDKKLVAALTSWQEGKVTVKGLAKSLDLS TNRFKWFRNIRNRGKVDQATVLEKFRAHMGQ
26	P-CI006606.1	RLLRGYKVVYDDGDEDVDNFDAAEEER	148	20	MRAFSVLLVAATSLLVASDAAVATNSAQSTLSKMASPDAVQATRADEAVN SQRLLRGYKVVYDDGDEDVDNFDAAEEERGKPPFAADRLNKALNNNSKLG KLLKQWDDNNYSLQHVATNIGVNLNGPLDQKYMSLATAFMSQLASSGE
27	P-CI006607.1	RLLRGYKVVYDDGDEDVDSFDAAEEER	149	20	MRAFSVLLVAATSLLVASDAAVATNSAQSTLSKMASPDAVQATRADEAVN SQRLLRGYKVVYDDGDEDVDSFDAAEEERGKPPFAADRLNKALNNNSKLG KLLKQWDDNNYSLQHVATNIGVNLNGPLDQKYMSLATAFSAYKRGWRPQ
28	P-CI006608.1	RLLRGYKVVYDDGDEDVDNFDAAEAER	149	20	MRAFSVLLVAATSLLVASDAAVATNSAQSTLSKMASPDAVQATRADEAVN SQRLLRGYKVVYDDGDEDVDNFDAAEAERGKPPFAADRLNKALNNNSKLG KLLKQWDDNNYSLQHVATNIGVNLNGPLDQKYMSLATAFSAYKRGWRPQ
29	P-CI006609.1	RLLRGYKVVYDDGDEDVDSFDAAEEER	149	20	MRAFSVLLVAATSLLVASDAAVATNSAQSTLSKMASPDAVQATRADEAVN SQRLLRGYKVVYDDGDEDVDSFDAAEEERGKPPFAADRLNKALNNNSKLG KLLKQWDDNNYSLQHVATNIGVNLNGPLDQKYMSLATAFSAYKRGWRPQ
30	P-CI006610.1	RLLRGYKVVYDDGDEDVDSFDAAEEER	150	20	MRAFSVLLVAATSLLVASDAAVATNSAQSTLSKMASPDAVQATRADEAVN SQRLLRGYKVVYDDGDEDVDSFDAAEEERGKPPFAADRLNKALNNNSKLG KLLKQWDDNNYSLQHVATNIGVNLNGPLDQKYMSLATAFRLFYVFSAAAC
31	P-CI006611.1	RLLRGYKVVYDDGDEDVDSFDAAEEER	149	20	MRAFSVLLVAATSLLVASDAAVATNSAQSTLSKMASPDAVQATRADEAVN SQRLLRGYKVVYDDGDEDVDSFDAAEEERGKPPFAADRLNKALNNNSKLG KLLKQWDDNNYSLQHVATNIGVNLNGPLDQKYMSLATAFSAYKRGWRPQ
32	P-CI006612.1	RLLRGYKVVYDDGDEDVDSFDAAEEER	150	20	MRAFSVLLVAATSLLVASDAAVATNSAQSTLSKMASPDAVQATRADEAVN SQRLLRGYKVVYDDGDEDVDSFDAAEEERGKPPFAADRLNKALNNNSKLG KLLKQWDDNNYSLQHVATNIGVNLNGPLDQKYMSLATAFRLFYVFSAAAC
33	P-CI006613.1	RLLRGYKVVYDDGDEDVDSFDAAEEER	143	20	MRAFSVLLVAATSLLVASDAAVATNSAQSTLSKMASPDAVQATRADEAVN SQRLLRGYKVVYDDGDEDVDSFDAAEEERGKPPFAADRLNKALNNNSKLG KLLKQWDDNNYSLQHVATNIGVNLNGPLDQKYMSLATAFIVSG
34	P-CI006614.1	RLLRGYKVVYDDGDEDVDSFDAAEEER	149	20	MRAFSVLLVAATSLLVASDAAVATNSAQSTLSKMASPDAVQATRADEAVN SQRLLRGYKVVYDDGDEDVDSFDAAEEERGKPPFAADRLNKALNNNSKLG KLLKQWDDNNYSLQHVATNIGVNLNGPLDQKYMSLATAFSAYKRGWRPQ
35	P-CI006615.1	RLLRGYKVVYDDGDEDVDSFDAAEEER	149	20	MRAFSVLLVAATSLLVASDAAVATNSAQSTLSKMASPDAVQATRADEAVN SQRLLRGYKVVYDDGDEDVDSFDAAEEERGKPPFAADRLNKALNNNSKLG KLLKQWDDNNYSLQHVATNIGVNLNGPLDQKYMSLATAFSAYKRGWRPQ
36	P-CI006616.1	RLLRGYKVVYDDGDEDVDSFDAAEEER	149	20	MRAFSVLLVAATSLLVASDAAVATNSAQSTLSKMASPDAVQATRADEAVN SQRLLRGYKVVYDDGDEDVDSFDAAEEERGKPPFAADRLNKALNNNSKLG KLLKQWDDNNYSLQHVATNIGVNLNGPLDQKYMSLATAFSAYKRGWRPQ
37	P-CI006635.1	RFLRANSAVVKDNDAKVNTER	141	24	MRLLYVALLSAAALLASPDATVAAASQQVVSSRSFGSTKRFLRANSAVVK DNDAKVNTERALAGVGMADLTNWWKGVPGSKLIDKILTKAQNWYFFRKKY TPETLKVKLGLNKVADITTHPNYNVWFAFEKAYNKKRNIAA
38	P-CI006853.1	RFLRINADKDEEER	170	20	MRLQFVLLVAAAAFVGGSHAALTTNGIATSQLAALDSLSDPVHQGRFLRI NADKDEEERGINPEVESWFANIVAKGKGWVPNLEELPTHLKIEELNSLES KLAGASKTQLKSLESLGYKPEKLYQKLDIGEKINTKTRAELDDDIDFKLY VAFKEYWANRSWLRVWLHSK
39	P-CI006854.1	RHLRTGDEDEER	235	20	MRVYYVALLASAVMLTSTAAESATIDSKISMMNEFSASTRSLHYDALVTR HLRTGDEDEERVINIPVLEQALANSKKLKELKQSGKTADEAFSFLKLKQV EGSLLSNNDFKLWKRYVAKLNSKDPRGAMISTLRAQFDDKKLSIMLQEAK KVKSTKSFAIQMQDELFKLWYTKSEYELKDVVTTVFKLDGPKWREVERQD PRWDVYSNYITYVRNNYDESFGGEFAKPIKSAKLE
40	P-CI007117.1	RMLRGESKMTYATNAENDEER	160	21	MRVLLWVLLVALVTLLSSTDALSTNNSDKKQVVQPNSEEVATRMLAANYE NNNDKRMLRGESKMTYATNAENDEERAVFIKFQGSVQRLREKLRDINPFS TKNIEMRFQKLADKGRTPDYYFKKYQIGTFNSRHWNRRFYKKYEEWYKRT HPDWVSEITK
41	P-CI007135.1	RNLRSDGVGGEDNEER	191	24	MRLLCYVFLVLVVIFVADSHVASATDKTAHIPAAPVESQLSVAIYDRQRR NLRSDGVGGEDNEERGVVVVPSGVKEAAQKVKAKESHATHTLHVLNGYTP GLLGKVKRLYRKAKNNVEKYFRNNYWNIRFTLWLKMKRTPSTMYDKLKVY KTTGPYDKNYRVYINYLRFYETFKGPAYNPLIYFGPKFKID
42	P-CI007142.1	RSLRTVDTTDAAGEER	162	25	MTRLRALLVTAVALLATTGAHLTKAADQVEGTELASLHAAPWSRSLKLDN SDNLAKRSLRTVDTTDAAGEERGIPPALSSALTKFKERGFQSTLYSALSK LMKTVKLKSFSNKLQIKAWLKAGMNPKDVYKELGYTGKELALVESQPGYK LYLDFSKAWREK
43	P-CI007148.1	RSLRTVDTTDAAGEER	167	20	MTRLCALLVTAVALLATTGAHLTKVSNQVEGTELASLRAAPSYRSLKLDN SDNLAKRSLRTVDTTDAAGEERGIPPALSSALTKFKERGFQSTLYSALSK LMKTVKLKSFSNKLQIKAWLKAGMDPKDVYKELGYTGKELALVESQPGFK LYLDFGKAWREKGGRYQ
44	P-CI007249.1	RLLRTSTTDNDNDVEER	675	20	MRNLLLIGAILHAFVRPIAAVAPATSPNLLVSDWDHIHTASKISVSGTRL LRTSTTDNDNDVEERVGPSLSFAEKVRTFFSSSKVTPERLKKWLDEGKSA DVVFARMSLTKAGNWLLYYDDFTQWLKYVDGLRAKNPAKETSAISRLTAY FGDATLYKMIDEGTKTSRTKGLATRLQNEQMKHWVAAVKDPDDVFHFMEL DKVKEDILSNLKFSAWAKYVDDFNAKYPEKQASMIPTLLKSYNDATLFRM SETAMSVEGTKSIATKLQDQLIRVWLNSRKSPDEALEKLGLGMAGNSLLE HPFFSSWLKYTNAYSTKYPQEESTVIKTLTRRFGDKNVVRILGAAVSKDA TRSIATKLESAQLEMWLRNGKSVDDVREWLRIDDIGDFTGIP…
45	P-CI007497.1	RSLRGIKVTADAVDEE	152	16	MLLLVVALTLTVKSDALTAPEASSEGKVSKPSVQDLHHTGQVATMDKRSL RGIKVTADAVDEESGTIGIAQSLEAALSRTKVGQILRAKKQVRLAAREAL VKKLADGEASFETLHSNKVSYDEMYETLGIGKLTHPKAITAARVQEFGKL RR
46	P-CI007515.1	RLLRSYRTTVADSEER	151	23	MRLSHLLVVVIAATCLFTSEALATATDNQSKVGPTQRLLRSYRTTVADSE ERAMAPALTIEEMKALMAEGLNEDAYAKRLGVKDKMDDLTKAGATGLVDY LMTDEYKKVNAYQDFLRDARKVHARAEALKKAKANKSKWSSLSKLLRRSH H
47	P-CI007704.1	RMLRDATAKNTVEEER	121	19	MRLVYFLAVIVAVTLHASGATLATTKDSNHGVIANVASADIVHARDTTQE RGGRMLRDATAKNTVEEERALIDMLKYIRTSIGKRLPWTNSHKIYKRFKD AEKASKRLARQQSNMRYAMGQ
48	P-CI007711.1	RMLRKVKKDAADDKIDEER	86	19	MRFTYVLAVVVVATLHATGTALSTTKDSNHAAISNVVPFRSLDATEESSG RMLRKVKKDAADDKIDEERGYEAIAKWFKQQGAYRR
49	P-CI007916.1	RFLRVADPEDDDLTTGDEER	134	21	MRCVYFVAFAVAVLARGSVVAAFTNADESKLLLKTTPDLAADALIGQKRF LRVADPEDDDLTTGDEERGGGAKFASLSAIIKKLDEQDLTHAAEVLKNMK QTHKENAEKAIKAALDEGRIKAKDVDAVKALIGI
50	P-CI007917.1	RFLRVADPEDDDLTTGDEER	134	21	MRCVYFVAFAVAVLARGSVVAAFTNADESKLLLKTTPDLAADALIGQKRF LRVADPEDDDLTTGDEERGGGAKFASLSAIIKKLDEQDLTHAAEVLKNMK QTHKENAEKAIKAALDEGRIKAKDVDAVKALIGI
51	P-CI008093.1	RFLRIRESEDDGYDNTENEER	183	23	MRACYVLLAAATALLTTSDVVSAMSVSKAMPQGWLSSTGNTAQTSGIANR FLRIRESEDDGYDNTENEERGMLNLVYEGGVNFFKKMTQSAPALNKVDDQ AAALVKFEDKWLAGQVDKFSDKYLTMFKQIHELGYTPRQVSRMSGLAKKT LSMNKHQLLHDGDYMFWLYYSRWWAENVAKKAA
52	P-CI008133.1	RFLRKDKEEEEDSEED	188	17	MRVSFVLLAAAAALLSASDVVSVAANKDQAKLSQVNSYDAVEPIDAVQAN VATTRFLRKDKEEEEDSEEDPDHEDRGLPVNANMFDDAVTKTTLATHTKD VNAVLEKAMPGLKAYNDKSLEGLMTPKILEFARTDPEMTLFKVMYDEKVS LRQFASMMQHNPNSIVVHNYEDVYKMYKWYLAYRNPHA
53	P-CI008134.1	RFLRKDKEEEEDSEED	188	23	MRVSFVLLAAAAALLSASDVVSAAANKDQAKLSQVNSYDAVEPIDAVQAN VATTRFLRKDKEEEEDSEEDPDHEDRGLPVNANMFDDAVTKTTLATHTKD VNAVLEKAMPGLKAYNDKSLEGLMTPKILEFARTDPEMTLFKVMYDEKVS LRQFASMMQHNPNSIVVHNYEDVYKMYKWYLAYRNPHA
54	P-CI008367.1	RLLRAAKSYSTDTEER	240	21	MRFYATMMATAAFLAGGESLAAGAKSRVSAVTSITDPIVVSSGRLLRAAK SYSTDTEERGFISQFVDDVTKMGSVTFWVNTGKTDDYVKDVLHIDKTLTG AALKAHPNYKIFEEFVEKMDARKVDAWINKDTPTAEVWTILGLDKLTKQE LKESDALTTYIRYATKLDDEIWHYKRASFEPEISSATELSVKVRIWANAD RPSWYVLEMMGKNAKHGNPNYEYYQLFQKLIKAKKQRLVN
55	P-CI008369.1	RFLRTGQGNKLDIDDDAEER	168	22	MRLASLLLGATAVLLASINATASIADTKAISQRKVGQNDNQAKRFLRTGQ GNKLDIDDDAEERGMEKYGNLVIKLKDTGRMNTRLVNSAKLAAEKSGVKL TSADHLNTRLTKSAKLSAEKKSGVKLTDIDHLNTRLTRSDDLQKLRYAIK LRKRLKTPLTGKLKKRAT
56	P-CI008372.1	RSLRGLESTEDGADEER	243	20	MNKFPLVLLVALALLVSSDALLSDSQTELSKVGPATMSHAVYADKRSLRG LESTEDGADEERGITELSAKVKQWAQSVKAWVTNSKLVQMAAKNMPTLGQ KRRVAKASSLIKKGSSDAVLYANKVTPDEYFLAKGLDSRLKFVADTPTAW ANNKGLEQWFTYAKYYAQQRRVEQASKLIKKGSSNAVLYANKVTPDEYLL AKGLNPKLKYVGDNPVVWAKNKGLEEWYTYSKYFEVMQKQTRA
57	P-CI008580.1	RFLRSDDTTGVNDVGTNDAKNEER	184	20	MRSGCFLLVAVCALFVSCECDAASPATSVLKIETQDLVDDLANGDVSKSR FLRSDDTTGVNDVGTNDAKNEERVSLKGLLGVIKQKMTSATMPLDLNTAI IPEKVKADFSNLYIKNMKENDTFKMKVFDKWDVYTVEEIMSKMKNIPKRD RALVLEYLNRRSEAIRRGNIVTGKANINSKPDSV
58	P-CI008584.1	RFLRSDDTTGVDDVGTNDAKNEER	157	20	MRSGCFLLVSVCALFVSCECDAASPATSVLKIETQDLVDDLANGDVSKSR FLRSDDTTGVDDVGTNDAKNEERVSLKGLLGVIKQKMTSATMPLDLNTAI IPEKVKADFSELYIKNMKENDTFKMKMFDKWDVYTVEEIMPKMKSIPKRD GALVLEP
59	P-CI008717.1	RFLRTEKLTEDSEER	241	17	MRAILVAIFAATALTACSDATSSATVSKIATNRVLPGGPSVLGAGRFLRTEKLTEDSEERATFDFVNKLKNLVKPKSVSKVVPGVIAKESQQLQTLAKEA KGLPTPLVKLLKAQGSTDEAFSALKIMEGGTNLFRRDALPTYVRYSQLAS KQTGSKDIYGVGTLLKHFTDSELTKIVNAGMKSTDDLTQATADRLRAGQF GTWLRERKDPRDVYQLLKGGAKISEADRVNWRKYLKAFNDIYIKNAA
60	P-CI008872.1	RVLRTHTQFKVTEDESNTEER	116	20	MRLYQVLVLIAASFLVASDALSTTTASDEVDGPNQRVLRTHTQFKVTEDE SNTEERGPLSRSQVKELVKEVGIDWKLVKANPMYLQRHEKYAEYLEKMNE ILVKQKSKGSPRIKSS
61	P-CI008885.1	RNLRKRSSASENENEER	219	21	MRSYLLALLLCAVALTIGVNSAEVTSDSKVGKSNVAGVRNLRKRSSASEN ENEERAYINTAWIAESLVNWAKSSKWTDEQLENLLQKGTSADEVFKLFQL DNGMSKLLTNGNLKSWETYVGMLNKQNPDKEVSVIKTITNIYGDEEVAKV LFTAKSSLWTKDVATDLQKALYKQWILEKKTPNNVWDLLKLDRKTTYENP YDKIWWEYVDELAKAVSKA
62	P-CI009331.1	RFLRATRTNQQVDDDTEDLKSAEEER	277	23	MRLSYLLLAAALTLTASYDPVSAAVSTTDSVESIESVQIERSGKRFLRAT RTNQQVDDDTEDLKSAEEERIKPIGLTIKIPEWKLPPGFYTHPLLRPLDD VLASVKSPTVLNKMGQNIQAKMDENSIAKSFVNQFIDEQWSTQLLKENLG IKKLTSRSSEQYQALALLLQVRSYNNVLAKTGWKTNPLVWRRSVKTAVGS LNKEGKLKFGEALRTKLENNPIAKAFAEQNKNQEWTMPLLVKKLGITTET PRYADEYAALWLLRDVQSWNKVGSFKI
63	P-CI009332.1	RFLRATKTNQQVDDDTEDLKSAEEER	277	23	MRLSYLLLAAALTLTASYDPVSAAVSTTDSVESIESVQIERSGKRFLRAT KTNQQVDDDTEDLKSAEEERIKPIGLTIKIPEWKLPPGFYTHPLLRPLDD VLASVKSPTVLNKMGQNIQAKMDENSIAKSFVNQFIDEQWSTQLLKENLG IKKLTSRSSEQYQALALLLQVRSYNNVLAKTGWKTNPLVWRRSVKTAVGS LNKEGKLKFGEALRTKLENNPIAKAFAEQNKNQEWTMPLLVKKLGITTET PRYADEYAALWLLRDVQSWNKVGSFKI
64	P-CI009788.1	RFLRNPVATGPEDEDEEDER	150	25	MRLNSTALVAIVATFQASCIIGTAAISDPATASVGENSPPESLLDGNRFL RNPVATGPEDEDEEDERFLNFLRSDSFKLRKKWIKNPAIYNDLINYERTW SDVFGVWKGLKAKPKYIAKAMKKVGGDESYQRIVSAYRQYLEDMRHVRME
65	P-CI010007.1	RLLRVHKYLLNDEER	947	21	MRLHFVVLLVVTAFAIAPLTAQEITRVSSVAEYQYANRLLRVHKYLLNDE ERGITVHSTTIDRLKAFLERGDTADDVFKLLTLDKAAKDVLANPMLDDWV AYMKLYNQKYPKKQTSLISTLTKHYGDERLAAMIDAAKKAPKIEGKVPKA AIMAKRLEFEQIHLWLGQQKTPKEVFALLKLDDAKVDPFLQPRMVTWAKY VEYFDQANPGTKASLLPAFGHYNEENMVSMLIAAKTVPSTERLAVRIQVE LTQLWLRKERTPAYIFPMLKLDQAGDTLLQNPLFFAWMKYTDDFNEMYPK MRVPAITTLKTYKQYTNELLAKMVLEAEKSPSAASIAKQLQAELLENWLK SKKSPSGVFRLLGLNKVGDKAFESPVLEMWLKYVTFFKDTNP…
66	P-CI010071.1	RLLRAHKTHKKAASATAAEEER	141	20	MRLSYVLLLAAATLLARADALSTEGGAEKRLLRAHKTHKKAASATAAEEE RGDGFLGLFGKLPEELPQFQRMMIQPEYKNNIFESWRKGMVSIEGATAFM MSEKLTADEIKLWTERFLKYLHDHKAAQEAAEAARAAAHAK
67	P-CI010595.1	RSLRAYKTAFEEEEAFDGTEER	133	20	MRFNYVALAVAATILATTNAVTTDAELTQISKTGPIENGAKRSLRAYKTA FEEEEAFDGTEERGGQGYTVKALLGKANINFDIVEKLGENKAEKLVKRLI DQNRNQKELLDYLGGKNFALYEKVKHRFSEAVV
68	P-CI011162.1	RHLRSVNTDEKNEKTNNEEEK	136	24	MRFAYIVLVSAVALFAGGNRLAAAEINNNEISHLTSSEVARAVAAEQNDK RHLRSVNTDEKNEKTNNEEEKGLFEYMLDNAIAKKKYRRWYRAGLNPREV KSMMKKREAAGDYVDWDVVNGYSTYYRRRRNSLFNW
69	P-CI011166.1	RALRTDDEER	234	19	MRFQFVVLWLAVVASHAEAAAIAHPDKSVVADQLLFAADKEFPERALRTD DEERGGVPGLSTLAGLLSKAGPSAENLANKIWLSARTNPKQVFNSLHLAD AGVKLEDNPTVLQWLKYVEMYRAKKSGHGWHDSDVYFLLLQATNSEAEVA KLFQSLTENPKLATLGKSLQETQFASWIFKSTDPRSIPSVLGLRNADPIV VNYAIYFSALANKRAATEGQRVSPDELGALLAAH
70	P-CI011169.1	RALRISDEER	238	19	MRFQFVVLWLAVVALHAEAAAIAHPDKSVVADQLLFATDKEFPKRALRIS DEERGGVPGVSTLAGLLSKAGPSAENLANKVWLRDRTNPKQVFNSLHLAN AGVKLEDNPTVLQWLKYVKMYRAKKWGHGWHDGEVYVFLLKTTDSEAEEA KLFQSLKVNPKLATLGKSLQETQFASWILKNKDPRSIPSLLGLRNGLPTN NPIVDNYAAYFIADTNKRAANEAKRLSPAELEALLATH
71	P-CI011823.1	RLLRIHAVENDDDDKEEER	232	18	MRLQYILLLAAASILARADVSASPISEAPSVVDEMDTLTARLLRIHAVEN DDDDKEEERVFMSFLKNLFGSKTAPNLRKAAQENKQLDDLAQEGLSVGGA FARMNLDDAAKLDDLLSHPNFRQWAGFMAEANRQSSKGTTVAKFLRSKYG DEQAVRTFAKASASSDPALRELGKGYELDLMKQWVKVKKSQREVAALAPS LVEDYSGLYKKALDKAKAASKKAEAKVEMVRM
72	P-CI012014.1	RMLRTVNPEDEDEDR	380	22	MRCRGALLLAATVLLSSVNVEATGIANMATPSVPGIGTPNPRADAQYGAL TKRMLRTVNPEDEDEDRVLEGLTKLFSSTDAEMDGWLRSGESTNAVLTRL NQNARDHYRLSDPLIEKLATYISKYNKKFHTQETMVGTLTRAYSDEAVAR MIQAEMQSRNTKTKALAEKLAAEQNRLWFNGEGNSPLDIFKRLNLVKNGE EALVGAAFLALRAATVLLSSVNVEATGIANMATPSVPGISTPHLRADAQY GALTKRMLRTVNPEDEDEDRVLEGLTKLFSSTDAEMKGWLRNRVSTNTVL TRLNEHGREHNSLSGPAIKRLAKYISKYNERFNTQETMVGTLTRVYRDER VGKMIQAEMRSRDTTTKTFATQVEAEQFHL
73	P-CI012030.1	RTLRTANLDEEGEER	229	20	MVARLYFVAVLVVASLAANGNSALEATEPKKTTPDFLTPVQRTLRTANLD EEGEERGIPSFAQLKGAMSELKTKYNDGKLIRWLNRGKSTDYVFTKLGLN RAGDKLFESPKLKAWVKYRQLYNENRGIKDSSGIATLLKYYEDEHLSRLI EAARRNPDTVDIANQLRIGQIAEWLRTQKHPDYVYKNLNVVGTAHDDVNQ ALLTAYRKEYTDIYVLGNPPRSFDVTIKA
74	P-CI012258.1	RFLRQHKVVNDDDDGGKTESEEER	164	20	MRLTYVLLVVAAALVPTTDATGATLAKPIMANAVADTYENIQNDRRFLRQ HKVVNDDDDGGKTESEEERGWMDSIKANAVLLKLSMARTTDDMGPILAEV RDAGVFAALFEKGVSHLKKLLPSFETGMDVNKFDELLQASNLSDDIKTVL FSAYTKYWFTNHQT
75	P-CI012259.1	RFLRQHKVVNDDDDGGKTESEEER	164	20	MRLTYVLLVVAAALVPTTDATGATLAKPIMANAVADTYENIQNDRRFLRQ HKVVNDDDDGGKTESEEERGWMDSIKANAVLLKLSMARTTDDMGPILAEV RDAGVFAALFEKGVSHLKKLLPSFETGMDVNKFDELLQASNLSDDIKTVL FSAYTKYWFTNHQT
76	P-CI012422.1	RSLRASGISMSKMLEDE	119	20	MNLYAFLLLTATTTTFLVSGEALAAAQTTISRVQSPGPLRVVVSPSDEKR SLRASGISMSKMLEDEAYRNEIFQKWLDENHSSMYAYDFFKLDKHEKYEK YRELYDKYAKLHKESGKYP
77	P-CI012423.1	RSLRASGINISKMLEDE	119	20	MNLYAFLLLTATTTTFLVSGEALAAAQTTISRAQSPGPLRGVVFPSDEKR SLRASGINISKMLEDEVYRNEIFQKWLDENHSSMYAYDFFKLDKHEKYEK YRELYDKYAKLHKESGKYP
78	P-CI013081.1	RTLRETTNTRDEELGEEDR	428	23	MRSAKIAWIVGSMILLLAGCTLSEPTKYGQGGTGTMAAFDAPQNSRVRAK TSLRTLRETTNTRDEELGEEDRGLIPSSWLKKLTQWKPNDVERLNKKLQA QQLRNFRKVEANKAKALKVTAELAARRAKYSEQAQLFEKILKSKDEQSKW IAHWSDNKLSFFDFNATIGTGHFGCVKHAVSKKSGKEWAVKAVALSNELE NLLLENAENPGSLRLCDFGLSTRFKRGEKLVKPLGTIDYVAPEVLDGDYN EKCDLWSVGVICFELLTGVSPFHGATVDETMGNIYDGVLIFKNDVWSKLS PSSINFIKSLVKESMDQRLSAEQALEHKWFSEGNVASTDGFNAARLQTDK RMLLINMLSFSQCRNMKQTALLSVALGISEDHIQQEMAAEVF…
79	P-CI013610.1	RSLRTVDTTDAAGEER	147	20	MARLYALLVTAVALLATTGAHLTKAANQVEGTELASLHSAPWSRSLKLDN GDNLTKRSLRTVDTTDAAGEERGIQSTLYSALSKFTKTVKLKNLSNKLQI KAWLKAGLNPKEVYKELGYTGKELALVEPLPGYKLWLDFNAAWLKKK
80	P-CI014393.1	RFLRANKENDDVDGHEER	214	20	MRLGYFVLLAAATFLASVDAATVETPDFPTVARSTVTGTENKFAQRFLRA NKENDDVDGHEERRLHAIETVASVVKSQISNSQRLENLFTQLNLHNQKGY LFGVSEMTQWAKAANRLQPGDYEVIMLKTMLKHYDQVDLARYIQSAKVSP NIGGLATDLQSALFAEWRLAGKSKVDINTMLRQKRPAVYEDWEAQRDNGL VKSYAKYLRENPLT
81	P-CI014427.1	RHLREEDTTEER	293	20	MRLHYVVLLAIAASNAVALSATTNSKLVASDLPERSRSLTEGQHEAPNRH LREEDTTEERAFSIKAIPGLEKFKSIPGFDKFKGLFKTKVTLGTLLGWAK KGKSPDKVFTAYKLDKTGTKLFESPDFKIWYTYTALVTKTDPEKAVLTSL VGRFGESTVSSMLEGAMKVSGTKEIATALQMKQMESWNDLGMSAGAAFKL LDLDKNVDTVLTNPNLNAWTKYVDDFTVKKNLDTPLIDALRANYDDAALV KMFNVAKNNAQTKTLATNLEDSLLNKLRLHRMKQEQLRHATGN
82	P-CI014506.1	RLLRIHDTADEDEDTSDDSEER	120	20	MPLSQVVVVITASFLVTSEALSTTMDSDQAKVSKLVSPGASHHRLLRIHD TADEDEDTSDDSEERGLTPEQMEELKDYAIKKLGIDWAKSERSTAYFQSL KNCAKYVAMYNNYFQKNRGY
83	P-CI014554.1	RSLRTANTKLDDVTRRLTSESTVDNGEER	146	18	MYLLHVLLMALALTLSIGDELSSAADYKQSGLVKAADGEARSLKADQVAG PERRSLRTANTKLDDVTRRLTSESTVDNGEERTSLARLALAKLQLQYWSW KKVAPNVVYHGFGLHHLSGDALKNSKLRELWEAYGKKWKSQQVIIR
84	P-CI014641.1	RHLRSYNMNDLEGEDKNEER	195	27	MTDSASSMRLSCVLFVAVAAFFAISDAASTADEKRVPSTATDTANQARIT RRRHLRSYNMNDLEGEDKNEERFQISRTRLEEFAQRLRAERAQAQAHTIN IDAILRAAPTRAEETEIVAAYFARRENILGGWLKKSTLDTLRTAHPSDMK VTFEKWKGQGKTLENLTRLLNANSYVKKEYAKVALMYRLFLQSLP
85	P-CI014721.1	RSLRVNEVEER	554	21	MAIEWRILLLAVAAVLANVDAYSDWNARTPTLPTGIHASRSLRVNEVEER AGLPVSIVEKAKVALLLAASAKKIAGWLTKGKPANDVFVRLGLNKAGDKL FQKPRFLTWAKYVNDLGEQAPGKATTMLSTLKVQYSDEALTRMVIAAKTA DDTKDVPNQLQLQQIHSWLSKGESPXXXXXXXXXXXXXXXXXANPELVTM NTYGEAGVVKILQEAMKTKYMNAFNQKNPDKSATLAAHYGDDGVAAMLKS GDVSNILTLTKSGDKLFENPQFLTWIQFVDDPRKQALDEHAGKNLFKLYA GKTTMAVKHLQKIHSVGSPKTEAATIKKRKHDNDYSHLSSSVLYSNNPIR LNVMMTTLMIINHNLAFRMVKYEETRLIQTLLYKDEMKTEIT…
86	P-CI014757.1	RLLRVHKSTYDGEER	585	18	MQCAILLVAAAFVANTNAIWTAPTFRVITTDDQFSISATQRITTTTTKRL LRVHKSTYDGEERGITVPGLETVVNSVKSTVSAEKLQEWLKKGESTDDVF KLLVLDDAADDLLANPNLNAWINYIKLFNEENPTKKASLIATLTTHYGDD GLAKIIEAAKRVPSTEDIAKRIQTEQLQTWLVNKKTTNDVFGLLALDKAG DDLLANPLLNTWISYMKLYNENDPTKKTSLIATLTAHYGDGGVANIVEAG KRIPRASPIAKRVQTEQIQRWLVDGKSPDDVFALLKLDKAGSGLFTQPQV NTWVKYMDDFKKANPNDEMTLFSALSKRYNEETLVQMLMAAKKVPSTESV AVRIQGEQTKYWLSEDVKKTPAEVLELLHLDNQGVALFSNPL…
87	P-CI014782.1	RHLRTQKTTDAEEGEER	413	19	MRVHYIALAAAIFVSSAGATSTSTASSPVVARGLTDLDASSTKRHLRTQK TTDAEEGEERGVFGINFVDDIVSGVMKKIDDISDNVQVTSRLNGFKKEGK RPDQAFISLGVGKVEGNLLESKEFQLLEKYVKMTNPKDTDEVLSGAMTAN LGGDVFSQKMAKAMESASTNELATKLEAAQVSRWLKDDYSPVAILKTQKL DKATDGLFDSPQYATWLNYLKAYNEKNPKKTMTQLEAFTETYGEKGIVNL VGALDDSLGATKFKDEMMTSLLDTPNHPAMVTFLGKLDDGPQATKFKNEV VTKWLASPDHPINIFKRLKLDKAGDDLFTNPLLNMWTEYLTAFNKDYPFA ATTMIQTFTKIYGEEKLATIIQAAMKNPETKELAKSLQRAPS…
88	P-CI014807.1	RLLRDDDSEER	342	20	MRFLSVALLLLIATVLLTNGDAVARKLESTSGDLISGAEYQEPAVLRLLR DDDSEERALPVPAPSVALFTKWVKSLGSKITDNVQARYWLWRKRSADDIF KRLKLDGGLDTLFSNPKLKTLNTYIALLNKKNPDKTVSLAGLISKSYGDL ALARKIEYALNDPSQKRMAAMLAFQQRQNWKAAGKTSDEVFKMLQLDKAG YDLFQTPQLNSWYNYVVMANKNDANSVMIATLTARYGDDGLAAIFLAGAK PRVRRMRWVSMKLETAMGQEWVRKGSTSDDLFKLLKLDEDVDKVLTNPAL VTWVGYLGRYNTKNSEKQTTMIGTFTKFYGDETLCKLVEARF
89	P-CI014811.1	RLLRDDDSEER	1086	20	MRFLSVALLLLIATVLLTNGDAVARKLESTSGDLVSGAEYQEPAVLRLLR DDDSEERALPVPAPSVALFTKWVKSLGSKITDNVQARYWLWRKRSADDIF KRLKLDGGLDTLFSNPKLKTLNTYIALLNKKNPDKTVSLAGLISKSYGDL ALARKIEYALNDPSQKRMAAMLAFQQRQNWKAAGKTSDEVFKMLQLDKAG YDLFQTPQLNSWYNYVVMANKNDANSVMIATLTARYGDDGLAAIFLAGAK PRVRRMRWVSMKLETAMGQEWVRKGLTSDDLFKLLKLDEDVDKVLTNPAL VTWVGYLGRYNAKNPEKQTTMIGTFTKFYGDEALTKALEAAKKVPDTEKM ATRLQEAQFKQWLDAKSTDDVFKLLKLDDGVDKLLTNPSLTT…
90	P-CI014896.1	RSLRGIKVTDDAVDEE	156	20	MNKWLLLLVVALTLTVKSDALTAPEASSEGKVSKPSVQDLHHTGQVATKD KRSLRGIKVTDDAVDEESGTIGIAQSLEAALSRTKVGQILRAKKQMRLAA REASVKKLVDGEASLETLHSNKVSYDEMYETLGISKRTHPKANTAARVQE FGKLRR
91	P-CI014951.1	RSLRARETTADKDDEER	138	24	MQLYRLVLVASTSVLLSGKTIVSAADSTQEIVSGIVTYVEPVAALNGGKR SLRARETTADKDDEERATATNAYRTLSGVFERVGWTTAADDMLTRAWRFE GKSTAAAAKELNLFTSPGKMNKRAMALYDKYVSMMSGL
92	P-CI014978.1	RLLRTHRDTAENEER	596	24	MRRHPLTLLATAALAALAAAEVQADAPSTQLWADSLGRSVSRLLRTHRDT AENEERGITASDVETLTNTLKSTTTIDDDLKALIGKGESADDAFKLLTLD KAADDLLSNPRLQSWISHLKLFNEQNPTKQTTLIATLTAHYGDEGLAKII EQGKQVASTEALANRIQAEQFRAWLDGKKSADDVFKLLTLDKATDDVLGN SHLQTWISYMKLYNKENRKQHTSLISTLRAHYDDLEVAKMIGKAKQVPGT ATMATYLEIEQVHLWLETAQTPDDIFKMLQLDKAKTDLFKEPQVNAWMKY MDAYNKKFPREKVTFFSSWKDGEMVASPLKDAYKDDDLVPMLIAAKNVPG TETIATRVQGELTQRWMAEKKEPDQIFLLLKLDDPKTKDTLL…
93	P-CI014980.1	RLLRTHTIIADGEER	498	20	MRLHRLVFVSAAVLLGPVKGAVETQLSTPGSELRIRPLAGDRSDAFTTRL LRTHTIIADGEERVIPVSGVETLANTLKSTTTIDDELKALLAKGMNADDV FKLWGLNKADDVLGNPKLDQWVSYMRLFNKENPKHQTSLISTLVAHCGED GVARMIGLAKQVPGTATMAKRLETEQIYRWMEARASPEDIFKLLKLHKTG YKLFEAPQVNSWMKYVDMYNKKYPRRKVSMFAELNIRYDEDTLVDMIIKA SKVPSTKAIAVRVQSEQTQRWLSTGRSPNDVFTLLKTHSAKQKDTLFENP LFSSWLKYTDDFNERYPRREDLAISTMVEHFSSDTLAKLVVDANKNPSTE SVSERLGAELLQKWNRNGDAPDTVFTLLKLNKAGDKLFDSLL…
94	P-CI015057.1	RFLRKRANDQKNDEER	125	20	MHMSYVLLAIAAALVASTDASSLTSATSDQTNVADLVRAGGAQPPQMRFL RKRANDQKNDEERAGNLDLLTFLPKFVKQMKGKSILVIMHHMQLLRFTDS QRQAFFVLYDAHLEKAAKAAAAAGK
95	P-CI015118.1	RFLRLDEPADADLFATEER	159	22	MRGLFYGVLAVTVLTSGNVVVAAPGDSVQTARLVLKTSADSTFIDESSKR FLRLDEPADADLFATEERAQTSELGKLAKQLKLRRTVPNKYAAVIKAELH IKKQAFSVLDRKFLGLLKKRYSPKQAKNLGLIRGNEIQEYEKFLAKLVKA RNPAAFKRG
96	P-CI015262.1	RSLRVGKVTDTGDESAEDR	528	24	MRLQQALLVVIAAVSVSTIPLSAAKETETSTLEFPASGRSTSTFFDATNG RSLRVGKVTDTGDESAEDRGLWSSIKVRWWLELEKSDDQVKKALKLDGLE GAALTSHKNYNTYMKFAKKAVGYRVNKWYRKKYTTFQVWEEQGLGHVTHA SQLGTIWNTEKFKVYERYVNYFDTNVLRTMKAGYDPPKLMLSRGATEAEM AARTLIMVRAGRPAKYAKLALGMTVSTYPRLVLMSGAKLESNADSKFFKL FLEKKKPALLKERDTLNSAGKLSSDQERRKSEVAEELALMHAKGSDSDTS VEEQVQLRRVFRLLAFDTPLQRLDHKLEKLSEKVQGVKSPERQSSRRRYT LSEHDTKRDRYMKEKLKYLATLQDEVNLGRELVSSKYQIDTK…
97	P-CI015395.1	RLLRGEEVDADDEDR	283	21	MRLGYLLLTAAVAPLLINGAASEGTTPGQVESFSTTIVQNNEHGARLLRG EEVDADDEDRATVVLDGLIKTKAESKALISSWVSRGFSVEDVAAYLRVNT ALPPEQAVHQWNWAALKRFERLKGVQKTGLMQWYAYFGSVWQTKKKTQEI LDGALATGASVDDVATLLHVKGLSNTDLLVHPNYRAFKRYEKMHAQYQEM LKPIQFSYFGSGYHTKEKTKEIFDKWAMQGTPVKDVKKTLGLKGLSGEDL TGHVNYDAFLLYRKVYNDWEPIRAHAAGRAGNV
98	P-CI015487.1	RSLRSYKTYEEENSLDSLDETEER	125	20	MRFCYLALAAGVTLLAGTSAASAESQLSQMTPELVTRALADAPISGAAKR SLRSYKTYEEENSLDSLDETEERAGGAKILSVRAFQKLNLNQKQVAKKLG MKGVNDKENHNFKFFEAIKSRFKEP
99	P-CI015493.1	RFLRVETEINSAGDEER	242	23	MRLAYVVVVTVVALFAGNQVASAAADPNQSKLSALNTPDDVLHVAGVLSA DVEAGNTRRFLRVETEINSAGDEERALPGMSKISEKLKPIADKLKPVTNK LTPAAEKITDSAMAVAVRLKPIADTFSGKLKPIADKLMPILKPLGAKLNS YAVVKRITTKLKEYVQKVKNYKIGKATVKERYTMAKFEYWFKQNKSPDDV KEMLKLGTGATVNTKNHDLWAQYKAFYSWAQGDKERKAAKAA
100	P-CI015911.1	RSLRARETTADKDDEER	138	24	MQLYRLFLVASTSVLLSGETIVSAADSTQEIVSGIVAYVEPVAALNGGKR SLRARETTADKDDEERVTATNAYRTLSGVFERAGWTTAADDMLARAWRFE GKSTAAAAKELNLFTSPGKMDKRAMTLYNKYVSMKSGP
101	P-CI015950.1	RLLRAVSKIDEGEER	172	21	MRRNLARLLLAAALLTVASEALSTVTDEEQAQISELGEEVIIRPKRLLRA VSKIDEGEERAILGEQVLLKWSKLAEKHNLQTLSKKLADKAWLTGKKADH KAWLKAGKNPQDIFKEYGLKGKTLEELKKDPRYARYDGFGDAWLKKQHKK GTIHTADNWIKLWNEQQKKVAG
102	P-CI016148.1	RLLRTATAVEEDDEDR	217	20	MMRLNLLVAIVMAVTVLVSSDTAVSTDHKGAIAHHGNIAGTRLLRTATAV EEDDEDRLYVPGIETASNYIWSLSGSKVTTKTIEGWLQSGKSTDDVFKLL KLDKAGDKLLSSPKLESWLTYANAFGLKNPGNEATMLNTFRNAYGDEKLA LILQSAKKVPDTKMLAKGLQIQQFKLWKEAGWNPEFVYSSVFKLSTEWKD KPAAIIVHKYNQFYKRS
103	P-CI016166.1	RMLRTDNPYAVDEEKEDR	321	20	MRLLNIAVLAATALVAIAEGTPTSVAKMTAPNLPALVRSFTAAQHDAPTK RMLRTDNPYAVDEEKEDRAFGNGIVGAIKSLSSKVKLNSGLRAMLKKQQS ADDALVFLKLNGGVDDILSSPNLKYLAKYISKYNKKFPETRVTMAGTLTK QYGDDAVAAMLVAGQRSLNTKDIAEKLEAELFRLWDHAGKSYSDVFRLLK LKEADNPLKGDVYQAWQNYFTAYNNHAPPQDRIKELNVLTDIYGERGLAA LLQKVKRDHDPMHTAMKLEREQFNSWVSKKVRPKNLFEIIFKLESKDATR TDKGIRGAYKVWWNANAPKVK
104	P-CI016325.1	RMLRTDNLYAVDEEKEDR	320	18	MRLLSIAVLAATALVASAEGTPTSVATMTAPNLPALVRSFTAAQHDAPTK RMLRTDNLYAVDEEKEDRAVENGIVGAIKSLSKIKLNYDLRAMLKKQQSA DDALVFLKLNGGVDDILSSPNLKYLAKYISKYNKKFPETRVTMAGTLTKQ YGDDAVAAMLVSGQRSPNTKDIAEKLEGELFRLWHAGNSYSDVFRLLKLK EADNPLKGDVYQAWQNYFTAYNNHAPLQDRIKELKVLTDIYGERDLAALL QKVKWDNDSMRTVMTLEREQFNSWVSREVKPDNLFANVFKLKPEHELTHS DNLVLSEYTDWWKTANLIKQ
105	P-CI016545.1	RHLRTHTTIDAEEGEER	437	17	MRVHYIALAVAIFVASAGTTSTSTASSPVVVRGLTDLDASSPKRHLRTHT TIDAEEGEERAVFGINLFDDMVSGVMKKIDDISDNMHVMNLLNGLKKEGT RLDDAFKALEVGKVEGNLLASKEFQLLDRYVKMTDHKYPEEALAAAITVN LGGDVFSQKMAEAMKNPNTKELAASLEAAQLSRWSRENDTPVKVMQTQKL DKVTDGLFDSPQYATWLNYLKAYNEKNPKKTMTQLETFTETYGGTGIVKI VGTLDDSLSATKFKDEMLTSLLDKPYHPAMATFLGKLDDGPQATKFKDEV VTKWLAGPDHPINIFERLKLNEAGDNIFTNPLLKMWTDYLTAFNQRYSFA EATMIQTFTKVFGEEKLATMIQAAMKNPETKQLAKSLQRAPS…
106	P-CI016723.1	RLLRIQDDAVISHDEER	181	20	MSASFVGLLVLLDFFVGAEARVSSDQSSLWKIEIALYDLTVDKATVTTQR LLRIQDDAVISHDEERVTVPGLSTVSEKVSSSTQYLVNWVILALHKDPDD AFKVLRLHSTGVAIDNPTFHQWMKHVEKYRAKKGLSAFSDSRMFELLRTT NSDEELVTLFVALRKLPGKKDFAALRPLTSC
107	P-CI017001.1	RFLRIVEQGKNTAFSVLDKEER	176	22	MRISSVLFAVASVFLASSDVLSTLTDAKVTVPVDNVESKVGANRFLRIVE QGKNTAFSVLDKEERTIPKLDRVVSDLSDNAVNTAKKLTRSVSLSSPTIE EEIIALKKLYKSVKASYMPVFEDFAVAQKITPRQAADKLGIWEKLKTMSM DELNNDPFYHFWKEYTRYWNKYHFSE
108	P-CI017005.1	RFLRIVEQGKNTAFSVLDKEER	285	22	MRISSVLFAVASVFLASSDVLSTLTDAKVTVPVDNVESKVGANRFLRIVE QGKNTAFSVLDKEERTIPKLDRVVSDLSDNAVNTAKKLTRSVSLSSPTIE EEIIALKKLYKSVKASYMPVFEDFAVAQKITPRQAADKLGIWEKLKTMSM DELNNDPFYHFWKEYTRREFSCQAPATPRRFSPQKNWTVNGGVDKIISAL ESVKESYPTLSTTDLVVLAGQVALETPVLLNETWTAVSVKEYKAEGKGVY MMDTDVALLAAPELKEAVQLFALEEGVFNHLLNSA
109	P-CI017274.1	RFLRTHESTTTANWDDSDNEKDDEER	236	22	MRASCVLLVMAALLATLDAASATTKVEADATKHLENSERFLRTHESTTTA NWDDSDNEKDDEERAFSIPKALSFGRSSQQLSGAEKASQLLAAEKTYQKA LSLEKAPAPNYFAFDDLTKMVDNFNFKVDQWEKWYRQGFTLGHIRQKLDL EQNPGFQTLLLDYINQYKSRVDELVLAPLEKAAKAAEAAKVEKVKKPNNV RFGENKETTTAEIDAIWEKALADIPKRRRRWWVFGS
110	P-CI017366.1	RLLRVSETTNQYDEER	488	20	MRPESIVLLVVAALQACVDGASSKLVAVDFPVTDHSLASNQDTIPAKRLL RVSETTNQYDEERVDLAGLAKAGASKVTGATSTLSSWLYHNANGVQVLRN LQLGDDIAAALRSSKLEMLRNYVAMFNEKHPNSKISVIGTLTAHYGDDVV AMALVTAQRRQGTKALATQLRDDQLAGWLKNDKSVVDVFKLLNLGDDGYQ ALTSQKLDVLDDYITLFNRKKLAEKTLLATLSTGFGGERKLAKLLITAKE DITTRGRALELQSELFNKWFARKLQPDEILQGLKLGDNVQEALNDINLQT LINYISFVNKKNPANEVSLIGTLTAHYGDAIVLKALIAAKGVHSTKDIAT VLQLQQLEGWLTSGKSVDDVYALLKFPEDDLAVFVSPELGVL…
111	P-CI017475.1	RLLRSKPAAEDDGKENQEER	160	23	MKLCATLRVLVAAFLVIHSTASAFPADQPANPPLADAFSINKIQHVEKRL LRSKPAAEDDGKENQEERAFNFNLDGLKNLFKAKTAEELAEAAKKAASKK FWEDVANEPSIRHERFPAWKKDNIDVSTIAHQLEAHGFKGSKFDNIVAKY EHFRSTGEIS
112	P-CI017989.1	RMLRTLNPEDEDR	255	20	MHYRGALLLAATILLSTVNGQASGIANMATPNVPGAGIPHLRADAQYSAP IKRMLRTLNPEDEDRGLGFLGRLVSRTDDEMKGWLSNSVSTDTVLTRLNE HGGVPDSLSGPALKRLAKYISKYNKKFDTQETMVGTLTRAYRDEAVARMI QAEMRSRDTTTKAFAEKLAAEQNRLWFNGEGNSPLDIFQRLNLVNSNVGF SALRAEAKAAACEAAAGAKETAAEAKEVVAEVVGEGREVWKAGRPHFARG GGDSV
113	P-CI018148.1	RLLRSHETTTSDEER	120	23	MRLSYVLLATAATALLALSNVAAEKVLVSSVAAPEQVTVAHNEGNDRRLL RSHETTTSDEERLSDAKILKLVNQEDGIFSKWKGKGYTSETIRGKLDKYD HGLTVSQLSAIVNRYKSYFE
114	P-CI018297.1	RLLRTATAVEEDNEDR	217	23	MMRLNLLVAIVTAVTVLVSSGTAVPTDHKGAVAHHGNIAGTRLLRTATAV EEDNEDRLYIPGIETASNYIWSLSGSKVTTKTLEGWLQSGKSTDDVFKLL KLDKAGDNLLSSPMLESWLTYANAFGLKNPGNEATMLNTFRNAYGDVKLA LILQAAKKVPDTKMLAKGLQIQQFKLWKEKRWDPAFVYSSVFKLSTEWKD KPAAIIVHKYNQFYKHP
115	P-CI018797.1	RMLRTDNPYAVDEEKEDR	317	20	MRLFIIAVLAAAALVAIAEASVAKMTAPTPPALIRSFTAAQHDIPTKRML RTDNPYAVDEEKEDRAFGNGIVDAIKSLSSKIKLNSGLRAMLKKQQSADD ALVFLKLNGGVDDILSSPNLKYLAKYISKYNKKFPETRVTMAGTLTKQYG DDAVAAMLVAGQRSPNTKDIAEKLQAEQFRLWDHAEKSYSDVFLLLKLKK ARNPLKGDVYQAWRRYFNVYNRHAQPKDKTTKLKVLTDIYGEKDLAAMLQ KSKFDPKTSITATTLEREQFNSWVSKKVEPDMLFTNVFKLNPDHQLTGSD NLILDGYTKWWNAVNAI
116	P-CI018861.1	RFLRINADEDEEER	170	20	MRLQFVLLVAAASIVGGSHAALTTNGIATSKLAALNSLSDPVHQGRFLRI NADEDEEERGIHPEVKSWFTKILANGEGWVPKLEELPTHLKIEELNSLES KLAGASKQQLRDIEELGYTPEKLYQKLNIDEKINTQTLAELDDDINFKLY VAFKEYWANRSWLRTWLHGK
117	P-CI018895.1	RMLRIDNPYAVDEEKEDR	319	20	MRLLNIAVLAATALVAIAEGTPTSVAKMTAPNLPALVRSFTAAQHDAPTK RMLRIDNPYAVDEEKEDRAFGNGIVGAIKSLSSKIKLNSDLRAMLKKQQP ADKALEFLKLNGGVDDILSSPNLKYLAKYISKYNKKFPENRVTMAGTLTK QYGDDAVAAMLVAGQRSANTKDIAEKLEAELFRLWDHAGKSYSDVFRLLK LKEADNPLKGDVYQAWKNYFTAYNNHAPPQDRIKELKVLTDIYGERGFAA LLQKAKWDNDSMRTAMTLEREQFNSWVSREVKPDNLFAKVFKLKRDHRLT GSDKSILAGYKTWWNTHQG
118	P-CI019024.1	RFLRTNKKTDLSTTNDGEER	204	22	MRLSYVLVVAVASYSAIGEVSAFEAPAKLSIQNNERGEARFLRTNKKTDL STTNDGEERVTMNFEGKFHNREETKDLLKFWLKNGESEDDVAAKLGLASL PLATRKQHENWKALARYNTILFKNKRFKIGSAYFNKKQTETQVWQWALGN WSEEDVMKMLGLSKLSGNKLKAHKNYWAFEEFLVAEKTVADMRAKNAAAT VKTG
119	P-CI019196.1	RSLRSAEEKDTSDDLKTNAGTADEEER	151	19	MRLGYLVLVAITGILACDAAVASNSKTSKLVSPDQAVGREITGAFDVNDI GKRSLRSAEEKDTSDDLKTNAGTADEEERDLIVSTFNRPKYWRWFHAGMT PYAVKEVLGLTGVRRLWKPIKRREYEGYVVFYDEHCRKPKYRSFCRAHAGA
120	P-CI019198.1	RLLRSNPENYNTAAAEDDEEDR	136	23	MRVSYYVFFALTTLLACSETVAATSNKVPNHDETVHDKNKRLLRSNPENY NTAAAEDDEEDRDLLIPTVDRPKYHRWFHAHMTPYDVKEVLGLTGVRRFV KPIKRRVYKGYVVYYEEHCREPEYRHLAFCQVGTGK
121	P-CI019227.1	RSLRGLESTEDGADEER	243	20	MNKFPLVLLVALALLVSSDALLSDSQTELSKVGPATMSHAVYADKRSLRG LESTEDGADEERGITELSAKVKQWAQSVKAWVTNSKLVQMAAKNMPTLGQ KRRVAKASSLIEKGSSDAVLYANKVTPDEYFLAKGLDSRLKFVADSPTAW ANNKGLEQWFTYAKYYAQQRRVAQASKLIKKGSSDAVLYANKVTPDEYLL AKGLDPKLKYVGDNPVVWAKNKGLKEWYMYSKYFEVMQKQTRA
122	P-CI019232.1	RLLRSVEVTTTATGTEAEAEER	250	23	MRSIRVKLVALVLLVACSAVISADYKNPDRLTNSKPSASRLLRSVEVTTT ATGTEAEAEERGFTLTPKWLTRFRIWKLKREATWDLNKTSKELAKEKLKA DELLVKEAGEYTKWMKAGFNPEYIYDKLGLVALGNKATTSPNFRRYEAYL ALWFEKANDVGTANWIKVWWRRYKLNRLKSKAAAEMKKAEEDLAKEVREY ERWIKAKYTPEFIYEKLGLAALGARATKSKNFRHYEAYLRMWHERFPTSV
123	P-CI019578.1	RYLRSDKINEKNENTNNDDEEE	125	20	MRFAYIVLVSAVALLTGSNGLTATEINSNEIYQLTSSNAARAVTAEENGK RYLRSDKINEKNENTNNDDEEEKGLFDLIRAFNRNSVARRMYRRWYRAGM NPTDVDSMMKRREAAGEYVDWTVVN
124	P-CI019635.1	RLLRAYTTDEDDGEER	236	23	MGFYHVVLLLVTVLLANTDPATAFRHSQLTTPDTPSRELENDTPNKRLLR AYTTDEDDGEERGFSAKIPGLEKIANALKSSKTKELEALLKADESMIDTF KKLKLNTVSVGTDGFVESKKVVELFSSQNFKIWSKYATQTKPEDPQGAMV ATLTTLFGDKNLATMILLGKDSRSSRSIAKQLETAQFNSWYKQGKRPDGV LENMFGVTRSKIHGSSRAKYVWINYSNYVTNRVKNY
125	P-CI019637.1	RLLRAYTTDEDDGEER	236	23	MGFYHVVLLLVTVLLANTDPATAFRHSQLTTPDTPSRELENDTPNKRLLR AYTTDEDDGEERGFSAKIPGLEKIANALKSSKTKELEALLKADESMIDTF KKLKLNTVSVGTDGFVESKKVVDFFSSQNFKIWSKYATQTKPEDPQGAMV ATLTTLFGDKNLATMILLGKDSRSSRSIAKQLETAQFNSWYKQGKRPDGV LENMFGVTLSKIHGSSRAKYVWINYSNYVTNRVKNY
126	P-CI019650.1	RLLRREGVDANDEER	280	21	MHLGYLLLTAAGALLLTNGAASEAATPEQVESFSTTIVQNNEHGARLLRR EGVDANDEERATVVLGGLIKSKEESKALISSWVSNKDSVEVVAKRLRINT ALPLEKAVLQVNWAAFKRFERLKRVEETGPQRNYAYFGTGGQTKKTTEDA LLVGHINGNTLDDVASLLRIEKGLSDHNLILHPNFRALKQYVNMQVKFQK MLNPIPFSQFDLAGGRKMFEQWAREGTSLEVVAQTLHLAGLTGRALMEHK NYGVFMLYAKYYLDYAPRRAMKVGRARSAV
127	P-CI019711.1	RLLRAYTTDKDDGEER	236	23	MGFYHVVLLLFVALIVSTDPATAFRHSQLTTPDTPARALENDTPTKRLLR AYTTDKDDGEERGVSAKIPGLEKIANSLKSSKTKELEALLKADESVIDTF KKLKLNTVSVGTDGFVESKKVVDFFSSRNFKIWSKYATQTKPEDPQGAMV ATLTTLFGDKNLATMILLGKDSWSSRSIAKKLETAQFNSWYKQGKRPDGV LANMFGVTLSKIHGSSRAKYVWINYSNYVTNRVKNY
128	P-CI019846.1	RFLRTGGTASANDEER	675	20	MQVHYAVLFVVLIVVEGSNATFNSKAVTPDNPILPTKQLSNPPGKRFLRT GGTASANDEERGINLSSIPGVEKLSNLLRPKPSLKKLLNWADAKKSPSIV FTRLRLDKAGTQLFDNTDFNVWAAYTTAVVHTNPEAAMLKTLATQYSDDV LTGLIVAAKKSATTQSIATKLESAQMHSWLAARKSPDDMFQILKLNKAGD DLLSNPLLPVWTDYMKLSNNESPITRTTLIATMTKHYGDSGVSRIIEAAR KVPATQNTAKRLEMEQVQLWLKKGRTPDDTFTLLSLDRAGENLLASPQFN TWAKYINYYNKENPDEKTTLIAKLMTHFDDEELTPILVAASKVPSTKATA TKLQAEQFKSWLSTDKSPKDTFSLLQLDKAGDNLLANPQFTN…
129	P-CI020242.1	RSLRADKRADVDNIASHDNNGGVADDNTEER	462	22	MLWYRVLFAVAVTLLASSEALAGLVEVPAAIAVSPRRSLRADKRADVDNI ASHDNNGGVADDNTEERVIPESLKXXXXXXXXXXXXXXXXXXXXMSQASK TFNEQISPLLSMKARVKIWSKNEKPLDFVKKQLGMEHLSEAAFLAAPNFK YYDDFVTSQRPVWTKKQLTPTEVKAELGLENLADAALTSNPNFKYYDEYL NGQVLVWGKEDLGVDVVLGRLGLSTLAGTARTEAANYKYYEEFVANQIRT WLKDDESVFEVMAKLNLNRLSGEALLSHPNYPFYKYFVKSKLKIWAANWV SYDEVAARLGLENLAGPALKMHPNYIFYEKYLVKGRDYQFDGWLKQRRST YNLWQQLGLERYHPTVIRRTVQFEAYKEYVNMVDDYVLNLRE…
130	P-CI020438.1	RLLRAHKTHKKAASATAAEEER	141	20	MRLSYVLLLAAATLLARADALSTEGGAEKRLLRAHKTHKKAASATAAEEE RGNGFLGLFGKLPEELPQFERMMLQPEYKKHIFESWRTGMVSIEGATAFM KSEKLTADEIKLWTERFLTYLHDHKAAQEAAEAARAAAHAK
131	P-CI020742.1	RQLRVHKSTYDGEER	592	20	MFRNGVLLLHVLIGALVAHADANAAVTTPTSYRTTTDDQRLVRSTTATLP GATATRQLRVHKSTYDGEERGITVPGLETVVNSVKSTVSAEKLQEWLKKG ESTDDVFKLLVLDDAADDLLANPNLNAWINYIKLFNEENPTKKASLIATL TTHYGDDGLAKIIEAAKRVPSTEDIAKRIQTEQLQTWLVNKKTTNDVFGL LALDKAGDDLLANPLLNTWISYMKLYNENDPTKKTSLIATLTAHYGDGGV ANIVEAGKRIPRASPIAKRVQTEQIQRWLVDGKSPDDVFALLKLDKAGSG LFTQPQVNTWVKYMDDFKKANPNDEMTLFSALSKRYNEETLVQMLMAAKK VPSTESVAVRIQGEQTKYWLSEDVKKTPAEVLELLHLDNQGV…
132	P-CI020806.1	RFLRYHNNELRSDEDEDEDAKDKDKDEDEER	161	24	MRLSYALLIAAATATLFTSGKASAEDSARKSDISTVASPDAVVTIGTAQD IGGGKRFLRYHNNELRSDEDEDEDAKDKDKDEDEERGLFDAKSLKALERE AGVLSYTNVKGSGVKRFFNSVKKNYNPVKIPIPDEYPELRKLYRSWYYNH YIPKLQSRGLA
133	P-CI020807.1	RFLRYHNNELRSDEDEDEDAKDKDKDEDEER	161	24	MRLSYALLIAAATATLFTSGKASAEDSARKSDISTVASPDAVVTIGTAQD IGGGKRFLRYHNNELRSDEDEDEDAKDKDKDEDEERGLFDAKSLKALERE AGVLSYTNVKGSGVKRFFNSVKKNYNPVKIPIPDEYPELRKLYRSWYYNH YIPKLQSRGLA
134	P-CI020893.1	RYLRSDKINEKNENTNNDDEEE	125	20	MRFAYIVLVSAVALLTGSNGLTATEINSNEIYQLTSSNAARAVTAEENGK RYLRSDKINEKNENTNNDDEEEKGLFDLIRAFNRNSVARRMYRRWYRAGM NPTDVDSMMKRREAAGEYVDWTVVN
135	P-CI021118.1	RLLRPYTTDEDDGEER	236	23	MGFYHVVLLLVAVLLANTDPATAFRHSQLTTPDTPSRELENDTPNKRLLR PYTTDEDDGEERGFSAKIPGLEKIANALKSSKTKELEALLKADESVIDTF KKLKLNTMSVGTDGFVESKKVVELFSSQNFKIWSKYATQTKPEDPQGAMV ATLTTLFGDKNLATMILLGKDSRSSRSIAKKLETAQFNSWYKQGKRPDGV LENMFGVTLSKIHGSSRAKYVWINYSNYVTNRVKNH
136	P-CI021725.1	RFLRIRESEDDGYDNTENEER	183	23	MRACYVLLAAATALLTTSDVVSAMSVSKAMPQGWLSSTGITAQTSGFANR FLRIRESEDDGYDNTENEERGMLNLVYEGGVNFFKKMTQSAPALNKVDDQ AAALVKFEDKWLAGQVDKFSDKYLTMFKQIHELGYTPRQVSRMSGLAKKT LSMNKHQLLHDGDYMFWLYYSRWWAENVAKKAA
137	P-CI021726.1	RFLRIRESEDDGYDNTENEER	183	23	MRACYVLLAAATALLTTSDVVSAMSVSKAMPQGWLSSTGITAQTSGFANR FLRIRESEDDGYDNTENEERGMLNLVYEGGVNFFKKMTQSAPALNKVDDQ AAALVKFEDKWLAGQVDKFSDKYLTMFKQIHELGYTPRQVSRMSGLAKKT LSMNKHQLLHDGDYMFWLYYSRWWAENVAKKAA
138	P-CI021747.1	RFLRAYTTDKDDGEER	236	23	MGFYHVVLLLFVALIVSTDPATAFRHSQLTTPETPARALENDTPTKRFLR AYTTDKDDGEERGVSAKLPGLEKIANALKSSKTKKLEALLKADESVIDTF KKLKLNTVSVGTDGFVESKKVVDFFSSQNFKIWSKYATQTKPEDPQGAMV ATLTTLFGDKNLATMILLGKDSRSSRSIAKKLETAQFNSWYKQGKRPDGV LENMFGVTLSNIHGSSRAKYVWINYSNYVTNRVNNY
139	P-CI022110.1	RFLRYRESEDDGGNNTENEER	170	23	MRACYVLLAAAVALLTTSDVASAMSVSKATPQDLSSTDNTAQTSSIAKRF LRYRESEDDGGNNTENEERAMLNLVYEGGANFFKKMADFVPVWNKVDVQV AAIAKAEDNYRRMFKQIHELGYTPRKVARTSGLAKKALSMNKNQLLHDGD YMFWLYYSRWWAKNVAKKVA
140	P-CI022135.1	RFLRKDKEEEEDSEED	188	23	MRVSFVLLAAAAALLSASDVVSAAANKDQAKLSQVNSYDAVEPIDAVQAN VATTRFLRKDKEEEEDSEEDPDHEDRGLPVNANMFDDAVTKTTLATHTKD VNAVLEKAMPGLKAYNDKSLEGLMTPKILEFARTDPEMTLFKVMYDEKVS LRQFASMMQHNPNSIVVHNYEDVYKMYKWYLAYRNPHA
141	P-CI022407.1	RLLRTHTIIADGEER	496	20	MRLHRLVFVSAAVLLGPVKGAVETQLSTPGSELRIRPLAGDRSDALTTRL LRTHTIIADGEERAIPVSGVETLANTLKSTTTIDDELKALLAKGMNADDV FKLWGLNKADDVLGNPKLDQWVSYMRLFNKENPKHQTSLISTLVAHYGED GVARMIGLAKQVPGTATMAKRLETEQIYRWMEARASPEDIFKLLKLHKTG YKLFEAPQVNSWMKYVDMYNKKYPRRKVSMFAELKIRYDEDTLVDMIIKA SKVPSTKAIAVRVQSEQTQRWLSTGRSPNDVFTLLKMHSAKQKDTLFENP LFSSWLKYTDDFNERYPRREDLAISTMMEHFSSDTLAKLVVDANKNPSTE SVSKRLGAELLQKWNRNGDAPDTVFTLLIKAGDKLFDSPLLP…
142	P-CI022408.1	RLLRTHRDTAENEER	596	24	MQRHPLTLLATAALAALAAAEVQADAPSTQLWADSLGTSVSRLLRTHRDT AENEERGITASDVSTLTNTLKSTTTIDDDLKALIGKGESADDAFKLLTLD KAADDLLSNPRLQSWISHLKLFNEQNPTKQTTLIATLTAHYGDEGLAKII EQGKQVASTEALANRIQAEQFRAWLDGKKSADDVFKLLNLDKAADDVLGN SHLQTWISYMKLYNKENRKQHTSLISTLRTHYDDLEVAKMIGKAKQVPGT ATMATYLEIEQVHLWLETAQTPDDIFKMLQLDKAKTDLFKEPQVNAWMKY MDAYNKKFPREKVTFFSSWKDGEMVASPLKDAYKDDDLVPMLIAAKNVPG TETIATRVQGELTQRWMAEKKEPDQIFLLLKLDDPKTKDTLL…
143	P-CI022431.1	RMLRDATAKNEVEEER	121	19	MRLVYFLAVIVAATLHASGATLATTKDSNHGVIANVASADIVHALDTTQE RGGRMLRDATAKNEVEEERALFDILKYLKTSVGKRLPWTHSHKIYKRFKD AEKARKQLARQQSNMRYAMGQ
144	P-CI022432.1	RMLRDATAKNEVEEER	121	19	MRLVYFLAVIVAATLHASGATLATTKDSNHGVIANVASADIVHALDTTQE RGGRMLRDATAKNEVEEERALFDILKYLKTSVGKRLPWTHSHKIYKRFKD AEKARKQLARQQSNMRYAMGQ
145	P-CI022497.1	RFLRVGAEVNEDDEER	459	19	MRLYCGVLVAATILALGNAVSEVENTETKTTEFSTTVLNDERFLRVGAEV NEDDEERGISLNSIPGIKKITSIVDEQKASIWLKKGKVADDVFTKMKLNK VSGEQLFENKKFLAWAKYVGDYNRKNPDKATTMIPTLTKNFGDDVVAKML ESATKVASTKRLATSLQTQQLDYWKELQMSADDVFRALRLNGKVDNXXXX XXXXXXXXXXXXXXXXXXKQSTTMVEILTRGYGDVAVMKMLETARKAENT KGIAARLQAQQFDVWRQMGLDSDDVFKLMNLDDGVDKIFANPVFSVWMRY LDDFNAKNPAKKTTVLNTLRSHFSDNTLSQLLIAAQKVPSTEKFAARLQS QQIKIWLDKKELPDNVFKLLQLDKGLDNLLTNPMLSIWVKYA…
146	P-CI022586.1	RNLRKRSSASENENEER	570	21	MRSYLLALLLCAVAFTIGVNSAEVTSDSKVGKSNVAGVRNLRKRSSASEN ENEERAYINTAWIAESLVNWAKSSKWTDEQLENLLQKGASADEVFKLFQL DNGMSKLLTNGNLKSWETYVGMLNKQNPDKEVSVIKTITNIYGDEEVAKV LFTAKSSFWTKDVATDLQKALYKQWILEKKTPHNVWELLKLEWKTAYENP FHAIWWEYLAEFAEAASKAAAGDSVAIQSSQLAARCSTSSAEASRSTTDG SLITVSREAQEQIVMEASAEASERVIAVLGPRLDLIGRLNVNLHQGPNIR GDRHVGSRLAAAPSLEDVVVAAQPNMGVHDDINLDLAVMRGQLHSAEAAR AAAENSAMKESFKHENTMVFLKQARAELEHSKKEVKRLRVLE…
